# Supplementary material for: Comprehensive Pan-Cancer Analysis of Senescence With Cancer Prognosis and Immunotherapy
Source: Front Mol Biosci. 2022 Jul 15;9:919274. doi: 10.3389/fmolb.2022.919274 (PMC9334796; doi:10.3389/fmolb.2022.919274)
Supplement: Supplementary file 4 [file Table1.XLSX]

## Sheet: Table S1
Supplementary Table 1: The lists of 33 senescence genes used for comprehensive analysis
Gene Symbol	Entrez Gene ID	Description
E2F2	1870	E2F transcription factor 2
TNRC6C	57690	trinucleotide repeat containing adaptor 6C
TNRC6A	27327	trinucleotide repeat containing adaptor 6A
AGO1	26523	argonaute RISC component 1
MAPK1	5594	mitogen-activated protein kinase 1
TNRC6B	23112	trinucleotide repeat containing adaptor 6B
E2F1	1869	E2F transcription factor 1
MAPK3	5595	mitogen-activated protein kinase 3
ERF	2077	ETS2 repressor factor
CDK6	1021	cyclin dependent kinase 6
E2F3	1871	E2F transcription factor 3
TFDP2	7029	transcription factor Dp-2
CDKN2C	1031	cyclin dependent kinase inhibitor 2C
ID1	3397	inhibitor of DNA binding 1, HLH protein
AGO3	192669	argonaute RISC catalytic component 3
CDKN2D	1032	cyclin dependent kinase inhibitor 2D
AGO4	192670	argonaute RISC component 4
ETS1	2113	ETS proto-oncogene 1, transcription factor
CDK4	1019	cyclin dependent kinase 4
MDM2	4193	MDM2 proto-oncogene
RB1	5925	RB transcriptional corepressor 1
TP53	7157	tumor protein p53
RPS27A	6233	ribosomal protein S27a
CDKN2B	1030	cyclin dependent kinase inhibitor 2B
CDKN2A	1029	cyclin dependent kinase inhibitor 2A
UBC	7316	ubiquitin C
MOV10	4343	Mov10 RISC complex RNA helicase
ETS2	2114	ETS proto-oncogene 2, transcription factor
UBB	7314	ubiquitin B
SP1	6667	Sp1 transcription factor
TFDP1	7027	transcription factor Dp-1
MDM4	4194	MDM4 regulator of p53
UBA52	7311	ubiquitin A-52 residue ribosomal protein fusion product 1

## Sheet: Table S2
Supplementary Table 2: Lists of TCGA cancer types.
Abbreviation	Full name
ACC	Adrenocortical carcinoma
BLCA	Bladder Urothelial Carcinoma
BRCA	Breast invasive carcinoma
CESC	Cervical squamous cell carcinoma and endocervical adenocarcinoma
COAD	Colon adenocarcinoma
CHOL	Cholangiocarcinoma
DLBC	Lymphoid Neoplasm Diffuse Large B-cell Lymphoma
ESCA	Esophageal carcinoma
GBM	Glioblastoma multiforme
HNSC	Head and Neck squamous cell carcinoma
KICH	Kidney Chromophobe
KIRC	Kidney renal clear cell carcinoma
KIRP	Kidney renal papillary cell carcinoma
LAML	Acute Myeloid Leukemia
LGG	Brain Lower Grade Glioma
LIHC	Liver hepatocellular carcinoma
LUAD	Lung adenocarcinoma
LUSC	Lung squamous cell carcinoma
MESO	Mesothelioma
OV	Ovarian serous cystadenocarcinoma
PAAD	Pancreatic adenocarcinoma
PCPG	Pheochromocytoma and Paraganglioma
PRAD	Prostate adenocarcinoma
READ	Rectum adenocarcinoma
SARC	Sarcoma
SKCM	Skin Cutaneous Melanoma
STAD	Stomach adenocarcinoma
TGCT	Testicular Germ Cell Tumors
THCA	Thyroid carcinoma
THYM	Thymoma
UCEC	Uterine Corpus Endometrial Carcinoma
UCS	Uterine Carcinosarcoma
UVM	Uveal Melanoma

## Sheet: Table S3
Supplementary Table 3 The summary of potential biomarkers for senescence genes in cancers
	ACC	BLCA	BRCA	CESC	COAD	CHOL	DLBC	ESCA	GBM	HNSC	KICH	KIRC	KIRP	LAML	LGG	LIHC	LUAD	LUSC	MESO	OV	PAAD	PCPG	PRAD	READ	SARC	SKCM	STAD	TGCT	THCA	THYM	UCEC	UCS	UVM
E2F1	Y	N	N	N	N	N	N	N	N	N	Y	N	Y	N	N	Y	N	N	N	N	Y	N	N	N	N	Y	N	N	N	N	N	N	N
E2F2	Y	N	N	N	N	N	N	N	N	N	N	Y	N	N	Y	Y	N	N	N	N	Y	N	Y	N	N	N	N	N	N	N	N	N	N
TNRC6C	N	N	N	N	N	N	N	N	N	N	N	N	N	N	N	N	N	N	N	N	N	N	N	N	N	N	N	N	N	N	N	N	N
TNRC6A	N	N	N	N	N	N	N	N	N	N	N	N	N	N	N	N	N	N	N	N	N	N	N	N	N	N	N	N	N	N	N	N	N
AGO1	N	N	N	N	N	N	N	N	N	N	N	N	N	N	Y	N	N	N	N	N	N	N	N	N	N	N	N	N	N	N	N	N	N
MAPK1	N	N	N	N	N	N	N	N	N	N	N	N	N	N	N	N	N	N	N	N	N	N	N	N	N	N	N	N	N	N	N	N	N
TNRC6B	N	N	N	N	N	N	N	N	N	N	N	N	N	N	N	N	N	N	N	N	N	N	N	N	N	N	N	N	N	N	N	N	N
MAPK3	N	N	N	N	N	N	N	N	N	N	N	N	N	N	N	Y	N	N	N	N	N	N	N	N	N	N	N	N	N	N	N	N	N
ERF	N	N	N	N	N	N	N	N	N	N	N	N	N	N	Y	N	N	N	N	N	N	N	N	N	N	N	N	N	N	N	N	N	N
CDK6	N	N	N	N	N	N	N	N	N	Y	N	N	N	N	Y	N	N	N	N	N	Y	N	N	N	N	N	N	N	N	N	N	N	N
E2F3	N	N	N	N	N	N	N	N	N	N	N	N	N	N	Y	Y	N	N	N	N	Y	N	N	N	N	N	N	N	N	N	N	N	N
TFDP2	N	N	N	N	N	N	N	N	N	N	N	N	N	N	N	Y	N	N	N	N	Y	N	N	N	N	N	N	N	N	N	N	N	N
CDKN2C	N	N	N	N	N	N	N	N	N	N	N	N	N	N	Y	Y	N	N	N	N	N	N	N	N	N	N	N	N	N	N	N	N	N
ID1	N	N	N	N	N	N	N	N	N	N	N	N	N	N	N	N	N	N	N	N	N	N	N	N	N	N	N	N	N	N	N	N	N
AGO3	N	N	N	N	N	N	N	N	N	N	N	N	N	N	N	N	N	N	N	N	N	N	N	N	N	N	N	N	N	N	N	N	N
CDKN2D	Y	N	N	N	N	N	N	N	N	N	N	N	N	Y	N	N	N	N	N	N	N	N	N	N	N	N	N	N	N	N	N	N	N
AGO4	N	N	N	N	N	N	N	N	N	N	N	N	N	N	N	N	N	N	N	N	N	N	N	N	N	N	N	N	N	N	N	N	N
ETS1	N	N	N	N	N	N	N	N	N	N	N	N	N	N	N	N	N	N	N	N	N	N	N	N	N	N	N	N	N	N	N	N	N
CDK4	N	N	N	N	N	N	N	N	N	N	N	N	N	N	Y	Y	N	N	N	N	N	N	N	N	N	Y	N	N	N	N	N	N	N
MDM2	N	N	N	N	N	N	Y	N	Y	N	N	N	N	N	N	N	N	N	N	N	N	N	N	N	N	N	N	N	N	N	N	N	N
RB1	N	N	N	N	N	N	N	N	N	N	N	N	N	N	Y	N	N	N	N	N	N	N	N	N	N	N	N	N	N	N	N	N	N
TP53	N	N	N	N	N	N	N	N	N	N	N	N	N	N	Y	N	N	N	N	N	N	N	N	N	N	N	N	N	N	N	N	N	N
RPS27A	N	N	N	N	N	N	N	N	N	N	N	N	N	N	N	N	N	N	N	N	N	N	N	N	N	N	N	N	N	N	N	N	N
CDKN2B	N	N	N	N	N	N	N	N	N	N	N	N	Y	N	N	Y	N	N	N	N	N	N	N	N	N	N	N	N	N	N	N	N	N
CDKN2A	N	N	N	N	Y	N	N	N	N	N	N	N	Y	N	N	Y	N	N	N	N	N	N	N	N	N	N	N	N	N	N	N	N	N
UBC	N	N	N	N	N	N	N	N	N	N	N	N	N	N	Y	N	N	N	N	N	N	N	N	N	N	N	N	N	N	N	N	N	N
MOV10	N	N	N	N	N	N	N	N	N	N	N	N	N	N	N	N	N	N	N	N	N	N	N	N	N	N	N	N	N	N	N	N	N
ETS2	N	N	N	N	N	N	N	N	N	N	N	N	N	Y	N	N	N	N	N	N	N	N	N	N	N	N	N	N	N	N	N	N	N
UBB	N	N	N	N	N	N	N	N	N	N	N	N	N	N	N	N	N	N	N	N	N	N	N	N	N	Y	N	N	N	N	N	N	N
SP1	N	N	N	N	N	N	N	N	N	N	N	N	N	N	Y	N	N	N	N	N	Y	N	N	N	N	N	N	N	N	N	N	N	N
TFDP1	N	N	N	N	N	N	N	N	N	N	N	N	N	N	N	N	N	N	N	N	N	N	N	N	Y	N	N	N	N	N	N	N	N
MDM4	N	N	N	N	N	N	N	N	N	N	N	N	N	N	N	N	N	N	N	N	N	N	N	N	N	N	N	N	N	N	N	N	N
UBA52	N	N	N	N	N	N	N	N	N	N	N	N	N	N	Y	N	N	N	N	N	N	N	N	N	N	N	N	N	N	N	N	N	N

## Sheet: Table S4
Supplementary Table 4: Association between senescence genes mutation and prognosis among cancers
Cancertype	Symbol	Sur_type	Log_rank_p	Cox_p	HR	Higher_risk_of_death	Mutant	WT	Entrez
ACC	TP53	OS	0.0029305	0.00459043	3.03908	Mutant	17	75	7157
ACC	TP53	PFS	0.00230562	0.00314436	2.5789	Mutant	17	75	7157
ACC	TP53	DSS	0.00514834	0.00765486	3.0069	Mutant	16	72	7157
ACC	TP53	DFI	0.752904	0.753963	1.38664	Mutant	4	47	7157
BLCA	AGO1	OS	0.965957	0.965311	0.978236	WT	9	400	26523
BLCA	AGO1	PFS	0.884019	0.885041	0.936664	WT	9	402	26523
BLCA	AGO1	DSS	0.624689	0.626057	1.28139	Mutant	9	344	26523
BLCA	AGO3	OS	0.172005	0.187977	0.391915	WT	9	400	192669
BLCA	AGO3	PFS	0.141798	0.153296	0.43591	WT	9	402	192669
BLCA	AGO3	DSS	0.354649	0.363429	0.522896	WT	9	344	192669
BLCA	AGO3	DFI	0.615823	0.619542	0.603334	WT	7	155	192669
BLCA	AGO4	OS	0.232471	0.257562	0.321158	WT	7	402	192670
BLCA	AGO4	PFS	0.281034	0.292139	0.473044	WT	7	404	192670
BLCA	AGO4	DSS	0.343979	0.360742	0.399256	WT	7	346	192670
BLCA	AGO4	DFI	0.305981	0.997252	3.88684e-08	WT	4	158	192670
BLCA	CDK4	OS	0.0691889	0.992346	1.08366e-07	WT	4	405	1019
BLCA	CDK4	PFS	0.103311	0.136943	0.225008	WT	4	407	1019
BLCA	CDK4	DSS	0.114122	0.993352	1.08094e-07	WT	4	349	1019
BLCA	CDK4	DFI	0.768326	0.769158	0.741382	WT	4	158	1019
BLCA	CDK6	OS	0.794579	0.7952	0.831339	WT	5	404	1021
BLCA	CDK6	PFS	0.484584	0.488751	0.611353	WT	5	406	1021
BLCA	CDK6	DSS	0.91844	0.91878	1.07548	Mutant	5	348	1021
BLCA	CDKN2A	OS	0.688257	0.689421	0.887416	WT	27	382	1029
BLCA	CDKN2A	PFS	0.979313	0.978454	1.00683	Mutant	27	384	1029
BLCA	CDKN2A	DSS	0.489464	0.490805	0.764711	WT	22	331	1029
BLCA	CDKN2A	DFI	0.793513	0.79382	0.825843	WT	9	153	1029
BLCA	E2F1	OS	0.476498	0.485323	0.496615	WT	4	405	1869
BLCA	E2F1	PFS	0.253679	0.277076	0.336366	WT	4	407	1869
BLCA	E2F1	DSS	0.218694	0.994782	1.10144e-07	WT	3	350	1869
BLCA	E2F1	DFI	0.354579	0.997496	3.95554e-08	WT	3	159	1869
BLCA	E2F2	OS	0.761055	0.762076	1.24035	Mutant	3	406	1870
BLCA	E2F2	PFS	0.775437	0.775408	0.816513	WT	3	408	1870
BLCA	ERF	OS	0.647758	0.64875	1.38311	Mutant	4	405	2077
BLCA	ERF	PFS	0.363714	0.369042	1.68695	Mutant	4	407	2077
BLCA	ERF	DSS	0.429175	0.434181	1.74804	Mutant	4	349	2077
BLCA	ETS1	OS	0.656567	0.656561	1.29595	Mutant	5	404	2113
BLCA	ETS1	PFS	0.524852	0.526563	1.37685	Mutant	5	406	2113
BLCA	ETS1	DSS	0.849968	0.849986	0.82693	WT	3	350	2113
BLCA	ETS2	OS	0.31994	0.338366	0.382624	WT	4	405	2114
BLCA	ETS2	PFS	0.173869	0.203412	0.279355	WT	4	407	2114
BLCA	ETS2	DSS	0.475463	0.484404	0.495207	WT	4	349	2114
BLCA	ETS2	DFI	0.322821	0.997336	3.92048e-08	WT	3	159	2114
BLCA	ID1	OS	0.109043	0.993218	1.09572e-07	WT	4	405	3397
BLCA	ID1	PFS	0.188242	0.216727	0.289794	WT	4	407	3397
BLCA	ID1	DSS	0.152163	0.993949	1.09181e-07	WT	4	349	3397
BLCA	ID1	DFI	0.932536	0.932557	1.09015	Mutant	4	158	3397
BLCA	MAPK3	OS	0.541561	0.543031	1.31789	Mutant	8	401	5595
BLCA	MAPK3	PFS	0.0776494	0.0831653	1.94636	Mutant	8	403	5595
BLCA	MAPK3	DSS	0.503938	0.505635	1.40298	Mutant	7	346	5595
BLCA	MDM2	OS	0.48293	0.487812	1.63909	Mutant	3	406	4193
BLCA	MDM2	PFS	0.229631	0.2393	1.98371	Mutant	3	408	4193
BLCA	MOV10	OS	0.843112	0.842946	1.1227	Mutant	7	402	4343
BLCA	MOV10	PFS	0.816345	0.816542	1.12443	Mutant	7	404	4343
BLCA	MOV10	DSS	0.883173	0.883712	1.11025	Mutant	6	347	4343
BLCA	RB1	OS	0.231744	0.232499	1.24408	Mutant	77	332	5925
BLCA	RB1	PFS	0.32367	0.324755	1.17645	Mutant	77	334	5925
BLCA	RB1	DSS	0.527161	0.526764	1.15516	Mutant	63	290	5925
BLCA	RB1	DFI	0.528848	0.530776	0.714479	WT	26	136	5925
BLCA	SP1	OS	0.0628707	0.0966972	0.189017	WT	10	399	6667
BLCA	SP1	PFS	0.0562232	0.0740223	0.281088	WT	10	401	6667
BLCA	SP1	DSS	0.129682	0.162199	0.245699	WT	10	343	6667
BLCA	SP1	DFI	0.181918	0.996464	3.77103e-08	WT	7	155	6667
BLCA	TFDP1	OS	0.0909282	0.992881	1.0829e-07	WT	3	406	7027
BLCA	TFDP1	PFS	0.051282	0.991799	1.08079e-07	WT	3	408	7027
BLCA	TFDP1	DSS	0.144983	0.993864	1.08208e-07	WT	3	350	7027
BLCA	TFDP2	OS	0.24062	0.265095	0.326438	WT	5	404	7029
BLCA	TFDP2	PFS	0.322908	0.332343	0.501557	WT	5	406	7029
BLCA	TFDP2	DSS	0.138003	0.993762	1.07948e-07	WT	4	349	7029
BLCA	TNRC6A	OS	0.0523878	0.0598462	0.425571	WT	18	391	27327
BLCA	TNRC6A	PFS	0.0647729	0.0702489	0.498645	WT	18	393	27327
BLCA	TNRC6A	DSS	0.0687492	0.0813322	0.360772	WT	16	337	27327
BLCA	TNRC6A	DFI	0.264864	0.287958	0.339287	WT	9	153	27327
BLCA	TNRC6B	OS	0.161988	0.17335	0.452326	WT	10	399	23112
BLCA	TNRC6B	PFS	0.135212	0.144272	0.478418	WT	10	401	23112
BLCA	TNRC6B	DSS	0.264346	0.276918	0.460449	WT	9	344	23112
BLCA	TNRC6B	DFI	0.745226	0.746331	0.719622	WT	6	156	23112
BLCA	TNRC6C	OS	0.0207538	0.048406	0.138075	WT	11	398	57690
BLCA	TNRC6C	PFS	0.0142874	0.0268047	0.207222	WT	11	400	57690
BLCA	TNRC6C	DSS	0.0220264	0.993883	3.84545e-08	WT	10	343	57690
BLCA	TNRC6C	DFI	0.171721	0.996399	3.72262e-08	WT	5	157	57690
BLCA	TP53	OS	0.62924	0.629066	0.930434	WT	201	208	7157
BLCA	TP53	PFS	0.882905	0.881427	0.980594	WT	201	210	7157
BLCA	TP53	DSS	0.601734	0.602151	0.910085	WT	173	180	7157
BLCA	TP53	DFI	0.716444	0.716629	0.87792	WT	69	93	7157
BLCA	UBA52	OS	0.182614	0.198281	0.400288	WT	7	402	7311
BLCA	UBA52	PFS	0.207727	0.217581	0.488042	WT	7	404	7311
BLCA	UBA52	DSS	0.0792201	0.992632	1.0752e-07	WT	5	348	7311
BLCA	UBA52	DFI	0.253754	0.996949	3.8512e-08	WT	4	158	7311
BLCA	UBC	OS	0.102975	0.136663	0.224547	WT	6	403	7316
BLCA	UBC	PFS	0.118669	0.136263	0.346614	WT	6	405	7316
BLCA	UBC	DSS	0.0663073	0.992316	1.06715e-07	WT	5	348	7316
BLCA	UBC	DFI	0.209364	0.99668	3.75669e-08	WT	4	158	7316
BRCA	AGO1	OS	0.00627167	0.0156072	5.67037	Mutant	9	1016	26523
BRCA	AGO1	PFS	0.0963715	0.11434	3.08559	Mutant	9	1016	26523
BRCA	AGO1	DSS	0.000380196	0.00312204	8.50933	Mutant	9	950	26523
BRCA	AGO1	DFI	0.556277	0.996123	3.02695e-07	WT	7	843	26523
BRCA	AGO3	OS	0.481373	0.992853	8.24814e-07	WT	8	1017	192669
BRCA	AGO3	PFS	0.371984	0.994113	3.03223e-07	WT	8	1017	192669
BRCA	AGO3	DSS	0.566191	0.996218	3.0313e-07	WT	8	951	192669
BRCA	AGO3	DFI	0.517982	0.995741	3.02654e-07	WT	8	842	192669
BRCA	AGO4	OS	0.919977	0.920218	1.10588	Mutant	8	1017	192670
BRCA	AGO4	PFS	0.856481	0.856513	0.834057	WT	8	1017	192670
BRCA	AGO4	DSS	0.532384	0.539119	1.85865	Mutant	8	951	192670
BRCA	AGO4	DFI	0.449895	0.995029	3.01534e-07	WT	6	844	192670
BRCA	CDK6	OS	0.85564	0.995687	6.12818e-06	WT	3	1022	1021
BRCA	CDK6	PFS	0.790413	0.9937	6.12726e-06	WT	3	1022	1021
BRCA	CDK6	DSS	0.877357	0.996342	6.12727e-06	WT	3	956	1021
BRCA	E2F1	OS	0.404739	0.994516	3.02032e-07	WT	6	1019	1869
BRCA	E2F1	PFS	0.329799	0.993583	3.02267e-07	WT	6	1019	1869
BRCA	E2F1	DSS	0.517638	0.995744	3.01479e-07	WT	6	953	1869
BRCA	E2F1	DFI	0.49227	0.995479	3.02058e-07	WT	6	844	1869
BRCA	E2F3	OS	2.60902e-14	1.72209e-06	32.9485	Mutant	4	1021	1871
BRCA	E2F3	PFS	1.23586e-07	9.8455e-05	16.5015	Mutant	4	1021	1871
BRCA	E2F3	DSS	0	2.14724e-07	46.3963	Mutant	4	955	1871
BRCA	ERF	OS	0.0057308	0.0246502	9.70977	Mutant	3	1022	2077
BRCA	ERF	PFS	0.0591116	0.0930048	5.42803	Mutant	3	1022	2077
BRCA	ETS1	OS	0.517636	0.993432	8.2516e-07	WT	5	1020	2113
BRCA	ETS1	PFS	0.0604447	0.0784778	3.50777	Mutant	5	1020	2113
BRCA	ETS1	DSS	0.590609	0.994541	8.24151e-07	WT	5	954	2113
BRCA	ETS1	DFI	0.195073	0.223349	3.41674	Mutant	4	846	2113
BRCA	ETS2	OS	0.401603	0.994476	3.02364e-07	WT	9	1016	2114
BRCA	ETS2	PFS	0.945959	0.945923	0.934194	WT	9	1016	2114
BRCA	ETS2	DSS	0.493775	0.995496	3.01904e-07	WT	9	950	2114
BRCA	ETS2	DFI	0.45064	0.460963	2.10279	Mutant	7	843	2114
BRCA	MDM2	OS	0.451824	0.995039	3.03317e-07	WT	3	1022	4193
BRCA	MDM2	PFS	0.354483	0.993896	3.03071e-07	WT	3	1022	4193
BRCA	MDM2	DSS	0.574937	0.996302	3.03241e-07	WT	3	956	4193
BRCA	MDM4	OS	0.673053	0.993436	2.2469e-06	WT	5	1020	4194
BRCA	MDM4	PFS	0.567776	0.994197	8.26069e-07	WT	5	1020	4194
BRCA	MDM4	DSS	0.712596	0.996258	8.26096e-07	WT	5	954	4194
BRCA	MDM4	DFI	0.658914	0.99552	8.24563e-07	WT	5	845	4194
BRCA	MOV10	OS	0.748142	0.749417	1.37858	Mutant	8	1017	4343
BRCA	MOV10	PFS	0.892689	0.89263	0.873315	WT	8	1017	4343
BRCA	MOV10	DSS	0.444438	0.455261	2.12467	Mutant	8	951	4343
BRCA	MOV10	DFI	0.470489	0.995251	3.01716e-07	WT	6	844	4343
BRCA	RB1	OS	0.921885	0.922142	1.05876	Mutant	25	1000	5925
BRCA	RB1	PFS	0.89101	0.890998	0.932992	WT	25	1000	5925
BRCA	RB1	DSS	0.303122	0.310538	1.82011	Mutant	25	934	5925
BRCA	RB1	DFI	0.782265	0.782945	0.757692	WT	20	830	5925
BRCA	SP1	OS	0.565423	0.99416	8.26564e-07	WT	7	1018	6667
BRCA	SP1	PFS	0.457611	0.992455	8.26133e-07	WT	7	1018	6667
BRCA	SP1	DSS	0.638197	0.995224	8.2592e-07	WT	7	952	6667
BRCA	SP1	DFI	0.581815	0.994409	8.25142e-07	WT	6	844	6667
BRCA	TFDP1	OS	1.2754e-05	0.000609751	11.7758	Mutant	5	1020	7027
BRCA	TFDP1	PFS	0.00311992	0.00992987	6.31369	Mutant	5	1020	7027
BRCA	TFDP1	DSS	1.5037e-07	0.000113059	16.4504	Mutant	5	954	7027
BRCA	TFDP2	OS	0.785444	0.995761	2.25217e-06	WT	4	1021	7029
BRCA	TFDP2	PFS	0.701497	0.994033	2.25139e-06	WT	4	1021	7029
BRCA	TFDP2	DSS	0.812936	0.996316	2.2518e-06	WT	4	955	7029
BRCA	TFDP2	DFI	0.848734	0.99548	6.12295e-06	WT	3	847	7029
BRCA	TNRC6A	OS	0.0981348	0.13199	0.219645	WT	15	1010	27327
BRCA	TNRC6A	PFS	0.154868	0.171356	0.376445	WT	15	1010	27327
BRCA	TNRC6A	DSS	0.420324	0.432312	0.451849	WT	15	944	27327
BRCA	TNRC6A	DFI	0.136182	0.99381	1.04815e-07	WT	13	837	27327
BRCA	TNRC6B	OS	0.880257	0.880241	0.859513	WT	18	1007	23112
BRCA	TNRC6B	PFS	0.30268	0.309973	1.80802	Mutant	18	1007	23112
BRCA	TNRC6B	DSS	0.742116	0.743417	1.39124	Mutant	18	941	23112
BRCA	TNRC6B	DFI	0.821566	0.821942	1.25467	Mutant	14	836	23112
BRCA	TNRC6C	OS	0.939807	0.939912	1.07869	Mutant	12	1013	57690
BRCA	TNRC6C	PFS	0.675502	0.67767	0.659018	WT	12	1013	57690
BRCA	TNRC6C	DSS	0.588091	0.592737	1.71529	Mutant	12	947	57690
BRCA	TNRC6C	DFI	0.379933	0.994234	3.00321e-07	WT	10	840	57690
BRCA	TP53	OS	0.329826	0.329886	1.18557	Mutant	351	674	7157
BRCA	TP53	PFS	0.752494	0.751701	1.04942	Mutant	351	674	7157
BRCA	TP53	DSS	0.152776	0.154545	1.40437	Mutant	328	631	7157
BRCA	TP53	DFI	0.462742	0.463301	1.18991	Mutant	297	553	7157
BRCA	UBC	OS	0.518722	0.525681	0.528633	WT	11	1014	7316
BRCA	UBC	PFS	0.905181	0.905228	1.07226	Mutant	11	1014	7316
BRCA	UBC	DSS	0.97637	0.976229	0.97039	WT	11	948	7316
BRCA	UBC	DFI	0.293043	0.995552	1.09426e-07	WT	9	841	7316
CESC	AGO1	OS	0.534945	0.541302	0.539431	WT	3	288	26523
CESC	AGO1	PFS	0.681977	0.683268	1.34057	Mutant	3	288	26523
CESC	AGO1	DSS	0.772403	0.773127	0.746321	WT	3	271	26523
CESC	AGO3	OS	0.860716	0.861198	1.19315	Mutant	5	286	192669
CESC	AGO3	PFS	0.822497	0.8227	0.797916	WT	5	286	192669
CESC	AGO3	DSS	0.760432	0.761657	1.35947	Mutant	5	269	192669
CESC	AGO3	DFI	0.503708	0.997179	1.08833e-07	WT	4	156	192669
CESC	AGO4	OS	0.495363	0.504848	0.510398	WT	7	284	192670
CESC	AGO4	PFS	0.755791	0.758317	0.802119	WT	7	284	192670
CESC	AGO4	DSS	0.609232	0.613041	0.599744	WT	7	267	192670
CESC	AGO4	DFI	0.364887	0.997559	3.92075e-08	WT	4	156	192670
CESC	CDK4	OS	0.382706	0.397435	2.35143	Mutant	3	288	1019
CESC	CDK4	PFS	0.411625	0.424419	2.24173	Mutant	3	288	1019
CESC	CDK4	DSS	0.33334	0.351356	2.56907	Mutant	3	271	1019
CESC	CDKN2A	OS	0.342726	0.359676	0.396073	WT	6	285	1029
CESC	CDKN2A	PFS	0.28427	0.305443	0.355609	WT	6	285	1029
CESC	CDKN2A	DSS	0.59506	0.599306	0.587329	WT	6	268	1029
CESC	CDKN2A	DFI	0.439167	0.996748	1.07852e-07	WT	3	157	1029
CESC	E2F1	OS	0.458801	0.995137	3.00131e-07	WT	3	288	1869
CESC	E2F1	PFS	0.342933	0.995977	1.10171e-07	WT	3	288	1869
CESC	E2F1	DSS	0.475781	0.996974	1.10194e-07	WT	3	271	1869
CESC	E2F2	OS	1.18763e-10	0.000735359	67.5674	Mutant	3	288	1870
CESC	E2F2	PFS	2.63419e-07	0.00138634	34.9336	Mutant	3	288	1870
CESC	E2F2	DSS	0	0.000376088	164.399	Mutant	3	271	1870
CESC	E2F3	OS	0.0356713	0.0527768	4.06259	Mutant	4	287	1871
CESC	E2F3	PFS	0.119113	0.137341	2.92014	Mutant	4	287	1871
CESC	E2F3	DSS	0.425527	0.437676	2.19676	Mutant	3	271	1871
CESC	E2F3	DFI	0.221187	0.248807	3.28395	Mutant	3	157	1871
CESC	ERF	OS	0.342954	0.995988	1.09432e-07	WT	5	286	2077
CESC	ERF	PFS	0.299909	0.995612	1.09613e-07	WT	5	286	2077
CESC	ERF	DSS	0.393485	0.996392	1.09338e-07	WT	5	269	2077
CESC	MAPK1	OS	0.177078	0.206649	0.280011	WT	11	280	5594
CESC	MAPK1	PFS	0.109817	0.143422	0.229311	WT	11	280	5594
CESC	MAPK1	DSS	0.247626	0.271833	0.329423	WT	11	263	5594
CESC	MAPK1	DFI	0.605903	0.609867	0.593825	WT	10	150	5594
CESC	MOV10	OS	0.269908	0.995344	1.08874e-07	WT	7	284	4343
CESC	MOV10	PFS	0.186585	0.994434	1.08511e-07	WT	7	284	4343
CESC	MOV10	DSS	0.301856	0.995649	1.08486e-07	WT	7	267	4343
CESC	MOV10	DFI	0.375928	0.997612	3.93126e-08	WT	6	154	4343
CESC	RB1	OS	0.321995	0.328923	0.560981	WT	19	272	5925
CESC	RB1	PFS	0.999906	0.999622	0.999798	WT	19	272	5925
CESC	RB1	DSS	0.439796	0.446067	0.577091	WT	18	256	5925
CESC	RB1	DFI	0.686073	0.688011	0.663711	WT	9	151	5925
CESC	SP1	OS	0.132569	0.150625	2.8283	Mutant	3	288	6667
CESC	SP1	PFS	0.288141	0.299433	2.10726	Mutant	3	288	6667
CESC	SP1	DSS	0.0915776	0.110593	3.1892	Mutant	3	271	6667
CESC	SP1	DFI	0.0262494	0.0428049	4.4932	Mutant	3	157	6667
CESC	TFDP1	OS	0.376134	0.99625	1.09873e-07	WT	3	288	7027
CESC	TFDP1	PFS	0.288075	0.995501	1.09713e-07	WT	3	288	7027
CESC	TFDP1	DSS	0.401858	0.996451	1.09661e-07	WT	3	271	7027
CESC	TFDP1	DFI	0.465813	0.996925	1.08632e-07	WT	3	157	7027
CESC	TFDP2	OS	0.470287	0.995263	2.99882e-07	WT	3	288	7029
CESC	TFDP2	PFS	0.345612	0.996	1.10116e-07	WT	3	288	7029
CESC	TFDP2	DSS	0.49228	0.995498	2.99322e-07	WT	3	271	7029
CESC	TFDP2	DFI	0.526637	0.997324	1.0921e-07	WT	3	157	7029
CESC	TNRC6A	OS	0.535167	0.541492	0.540187	WT	7	284	27327
CESC	TNRC6A	PFS	0.372954	0.378721	1.67932	Mutant	7	284	27327
CESC	TNRC6A	DSS	0.325077	0.995844	1.09054e-07	WT	6	268	27327
CESC	TNRC6A	DFI	0.0619007	0.0813457	3.62629	Mutant	4	156	27327
CESC	TNRC6B	OS	0.338521	0.995949	1.09563e-07	WT	5	286	23112
CESC	TNRC6B	PFS	0.948744	0.94858	0.937129	WT	5	286	23112
CESC	TNRC6B	DSS	0.366242	0.99618	1.09312e-07	WT	5	269	23112
CESC	TNRC6C	OS	0.74645	0.747417	0.722652	WT	6	285	57690
CESC	TNRC6C	PFS	0.510989	0.518321	0.521904	WT	6	285	57690
CESC	TNRC6C	DSS	0.945525	0.945372	0.933087	WT	6	268	57690
CESC	TNRC6C	DFI	0.398487	0.997717	3.95447e-08	WT	4	156	57690
CESC	TP53	OS	0.438759	0.441053	1.36029	Mutant	24	267	7157
CESC	TP53	PFS	0.544542	0.545171	1.25265	Mutant	24	267	7157
CESC	TP53	DSS	0.155227	0.161081	1.76969	Mutant	24	250	7157
CESC	TP53	DFI	0.545621	0.546476	1.44987	Mutant	14	146	7157
CESC	UBC	OS	0.347243	0.356404	1.94138	Mutant	6	285	7316
CESC	UBC	PFS	0.618455	0.620672	1.42561	Mutant	6	285	7316
CESC	UBC	DSS	0.24406	0.257435	2.2671	Mutant	6	268	7316
CESC	UBC	DFI	0.452594	0.996834	1.0854e-07	WT	3	157	7316
CHOL	TP53	OS	0.662832	0.664066	0.714808	WT	4	32	7157
CHOL	TP53	PFS	0.660551	0.66194	0.722718	WT	4	32	7157
CHOL	TP53	DSS	0.773225	0.773603	0.79854	WT	4	30	7157
COAD	AGO1	OS	0.0222598	0.027423	2.55099	Mutant	15	389	26523
COAD	AGO1	PFS	0.368734	0.372083	1.45303	Mutant	15	389	26523
COAD	AGO1	DSS	0.0815946	0.0942572	2.70884	Mutant	12	356	26523
COAD	AGO1	DFI	0.464033	0.998019	3.95755e-08	WT	4	154	26523
COAD	AGO3	OS	0.717898	0.718274	0.772473	WT	14	390	192669
COAD	AGO3	PFS	0.238536	0.251468	0.441779	WT	14	390	192669
COAD	AGO3	DSS	0.916128	0.917071	1.0779	Mutant	14	354	192669
COAD	AGO3	DFI	0.318937	0.997343	3.82822e-08	WT	7	151	192669
COAD	AGO4	OS	0.0449817	0.994639	3.85448e-08	WT	15	389	192670
COAD	AGO4	PFS	0.327026	0.333406	0.568462	WT	15	389	192670
COAD	AGO4	DSS	0.107121	0.995698	3.84343e-08	WT	15	353	192670
COAD	AGO4	DFI	0.64846	0.65174	1.58971	Mutant	6	152	192670
COAD	CDK4	OS	0.628954	0.995094	8.2616e-07	WT	3	401	1019
COAD	CDK4	PFS	0.523169	0.993519	8.2586e-07	WT	3	401	1019
COAD	CDK4	DSS	0.66203	0.995564	8.25344e-07	WT	3	365	1019
COAD	CDK6	OS	0.389177	0.403583	2.31992	Mutant	3	401	1021
COAD	CDK6	PFS	0.871187	0.87197	1.1757	Mutant	3	401	1021
COAD	E2F2	OS	0.944797	0.942562	1.0752	Mutant	4	400	1870
COAD	E2F2	PFS	0.594763	0.600108	0.590762	WT	4	400	1870
COAD	E2F2	DSS	0.649499	0.649352	1.58279	Mutant	4	364	1870
COAD	E2F2	DFI	0.477522	0.997015	1.07818e-07	WT	3	155	1870
COAD	E2F3	OS	0.421496	0.426144	1.59798	Mutant	6	398	1871
COAD	E2F3	PFS	0.396965	0.398041	1.53682	Mutant	6	398	1871
COAD	E2F3	DSS	0.44807	0.995023	2.9977e-07	WT	3	365	1871
COAD	E2F3	DFI	0.629894	0.633578	1.63704	Mutant	3	155	1871
COAD	ERF	OS	0.793751	0.793518	0.874154	WT	14	390	2077
COAD	ERF	PFS	0.381303	0.385	0.643145	WT	14	390	2077
COAD	ERF	DSS	0.353619	0.369821	0.403794	WT	11	357	2077
COAD	ERF	DFI	0.365597	0.997572	3.88464e-08	WT	5	153	2077
COAD	ETS1	OS	0.868283	0.868222	0.845788	WT	4	400	2113
COAD	ETS1	PFS	0.649383	0.651921	0.635359	WT	4	400	2113
COAD	ETS1	DSS	0.701585	0.70401	1.47059	Mutant	4	364	2113
COAD	ETS2	OS	0.189158	0.196558	1.95235	Mutant	7	397	2114
COAD	ETS2	PFS	0.46377	0.467348	1.44961	Mutant	7	397	2114
COAD	ETS2	DSS	0.00962736	0.0151988	3.57873	Mutant	7	361	2114
COAD	MAPK1	OS	0.295405	0.304443	2.08895	Mutant	3	401	5594
COAD	MAPK1	PFS	0.206728	0.221854	2.39022	Mutant	3	401	5594
COAD	MAPK3	OS	0.244706	0.995094	1.08664e-07	WT	3	401	5595
COAD	MAPK3	PFS	0.538595	0.54465	0.544057	WT	3	401	5595
COAD	MAPK3	DSS	0.364604	0.996174	1.08818e-07	WT	3	365	5595
COAD	MDM2	OS	0.374597	0.390002	2.37797	Mutant	3	401	4193
COAD	MDM2	PFS	0.142407	0.159076	2.73125	Mutant	3	401	4193
COAD	MDM2	DSS	0.233739	0.259858	3.12431	Mutant	3	365	4193
COAD	MDM4	OS	0.861611	0.861578	0.83906	WT	4	400	4194
COAD	MDM4	PFS	0.783363	0.783619	0.758951	WT	4	400	4194
COAD	MDM4	DSS	0.512213	0.99569	3.01504e-07	WT	3	365	4194
COAD	MDM4	DFI	0.569088	0.997594	1.0924e-07	WT	3	155	4194
COAD	MOV10	OS	0.316834	0.323454	0.558381	WT	15	389	4343
COAD	MOV10	PFS	0.808496	0.808475	0.903526	WT	15	389	4343
COAD	MOV10	DSS	0.259006	0.282159	0.336749	WT	13	355	4343
COAD	MOV10	DFI	0.904645	0.904459	0.884222	WT	7	151	4343
COAD	RB1	OS	0.686458	0.686209	1.22955	Mutant	12	392	5925
COAD	RB1	PFS	0.979631	0.980105	0.988695	WT	12	392	5925
COAD	RB1	DSS	0.560987	0.562021	1.41107	Mutant	11	357	5925
COAD	RB1	DFI	0.363765	0.997564	3.88188e-08	WT	5	153	5925
COAD	SP1	OS	0.70367	0.704626	1.25013	Mutant	6	398	6667
COAD	SP1	PFS	0.69159	0.694032	0.794393	WT	6	398	6667
COAD	SP1	DSS	0.519004	0.523281	1.58667	Mutant	5	363	6667
COAD	TFDP1	OS	0.782658	0.783328	1.1758	Mutant	9	395	7027
COAD	TFDP1	PFS	0.670286	0.670773	1.24139	Mutant	9	395	7027
COAD	TFDP1	DSS	0.727694	0.729049	1.28447	Mutant	8	360	7027
COAD	TFDP1	DFI	0.526732	0.534024	1.89573	Mutant	3	155	7027
COAD	TFDP2	OS	0.36294	0.369519	1.90313	Mutant	5	399	7029
COAD	TFDP2	PFS	0.989724	0.990544	1.00849	Mutant	5	399	7029
COAD	TFDP2	DSS	0.173986	0.188836	2.5826	Mutant	5	363	7029
COAD	TFDP2	DFI	0.314621	0.334631	2.70195	Mutant	3	155	7029
COAD	TNRC6A	OS	0.516486	0.518539	1.31349	Mutant	20	384	27327
COAD	TNRC6A	PFS	0.449889	0.452462	1.31493	Mutant	20	384	27327
COAD	TNRC6A	DSS	0.421341	0.425774	1.51166	Mutant	18	350	27327
COAD	TNRC6A	DFI	0.700057	0.702307	1.48269	Mutant	7	151	27327
COAD	TNRC6B	OS	0.29578	0.300556	0.621085	WT	29	375	23112
COAD	TNRC6B	PFS	0.382647	0.384291	0.740777	WT	29	375	23112
COAD	TNRC6B	DSS	0.95665	0.956739	0.974898	WT	29	339	23112
COAD	TNRC6B	DFI	0.543674	0.549816	0.541715	WT	13	145	23112
COAD	TNRC6C	OS	0.234734	0.241111	1.82538	Mutant	17	387	57690
COAD	TNRC6C	PFS	0.960106	0.957389	1.02752	Mutant	17	387	57690
COAD	TNRC6C	DSS	0.288402	0.295252	1.86438	Mutant	16	352	57690
COAD	TNRC6C	DFI	0.442132	0.997925	3.93786e-08	WT	5	153	57690
COAD	TP53	OS	0.258383	0.260023	1.27285	Mutant	222	182	7157
COAD	TP53	PFS	0.262913	0.264606	1.2123	Mutant	222	182	7157
COAD	TP53	DSS	0.899129	0.899914	1.03418	Mutant	196	172	7157
COAD	TP53	DFI	0.562879	0.562983	1.28644	Mutant	80	78	7157
COAD	UBA52	OS	0.0527234	0.0708793	3.65485	Mutant	3	401	7311
COAD	UBA52	PFS	0.1871	0.198047	2.50471	Mutant	3	401	7311
COAD	UBB	OS	0.368761	0.994094	3.00841e-07	WT	3	401	7314
COAD	UBB	PFS	0.231059	0.992139	3.00276e-07	WT	3	401	7314
COAD	UBB	DSS	0.464481	0.995195	3.00769e-07	WT	3	365	7314
COAD	UBC	OS	0.583239	0.585959	1.48098	Mutant	4	400	7316
COAD	UBC	PFS	0.569565	0.573074	1.49536	Mutant	4	400	7316
DLBC	TP53	OS	0.375462	0.999095	4.4268e-09	WT	5	32	7157
DLBC	TP53	PFS	0.516225	0.523762	0.509192	WT	5	32	7157
DLBC	TP53	DSS	0.546088	0.999393	4.28156e-09	WT	5	29	7157
DLBC	TP53	DFI	0.372276	0.397318	3.4641	Mutant	4	15	7157
ESCA	AGO4	OS	0.232646	0.242311	1.99867	Mutant	3	182	192670
ESCA	AGO4	PFS	0.100125	0.113371	2.54219	Mutant	3	182	192670
ESCA	CDKN2A	OS	0.337659	0.342286	0.612716	WT	15	170	1029
ESCA	CDKN2A	PFS	0.0872146	0.0949505	0.465158	WT	15	170	1029
ESCA	CDKN2A	DSS	0.408469	0.413	0.612625	WT	14	145	1029
ESCA	CDKN2A	DFI	0.358029	0.374293	0.401742	WT	5	68	1029
ESCA	MOV10	OS	0.00202669	0.00461785	4.34457	Mutant	4	181	4343
ESCA	MOV10	PFS	0.0666368	0.0766154	2.47569	Mutant	4	181	4343
ESCA	MOV10	DSS	0.00250844	0.00671249	5.12754	Mutant	3	156	4343
ESCA	RB1	OS	0.193365	0.994531	1.07939e-07	WT	5	180	5925
ESCA	RB1	PFS	0.068868	0.0799669	2.82905	Mutant	5	180	5925
ESCA	RB1	DSS	0.265136	0.996988	3.94832e-08	WT	5	154	5925
ESCA	TFDP2	OS	0.452112	0.457869	1.70516	Mutant	3	182	7029
ESCA	TFDP2	PFS	0.115151	0.12846	2.45669	Mutant	3	182	7029
ESCA	TNRC6B	OS	0.405221	0.412415	1.80286	Mutant	3	182	23112
ESCA	TNRC6B	PFS	0.343916	0.34876	1.73349	Mutant	3	182	23112
ESCA	TNRC6C	OS	0.805936	0.806747	1.2801	Mutant	3	182	57690
ESCA	TNRC6C	PFS	0.221163	0.233476	2.35855	Mutant	3	182	57690
ESCA	TNRC6C	DSS	0.566303	0.571862	1.77482	Mutant	3	156	57690
ESCA	TP53	OS	0.375713	0.377714	1.35271	Mutant	159	26	7157
ESCA	TP53	PFS	0.405961	0.406451	1.26092	Mutant	159	26	7157
ESCA	TP53	DSS	0.124842	0.134447	2.18379	Mutant	139	20	7157
ESCA	TP53	DFI	0.376988	0.385112	1.90486	Mutant	64	9	7157
GBM	AGO3	OS	0.408479	0.412747	1.79285	Mutant	3	394	192669
GBM	AGO3	PFS	0.41932	0.416314	1.78303	Mutant	3	397	192669
GBM	AGO3	DSS	0.305192	0.313045	2.05541	Mutant	3	355	192669
GBM	CDKN2A	OS	0.897637	0.898976	1.07652	Mutant	4	393	1029
GBM	CDKN2A	PFS	0.519121	0.520769	0.688903	WT	4	396	1029
GBM	CDKN2A	DSS	0.865503	0.867824	1.10157	Mutant	4	354	1029
GBM	CDKN2C	OS	0.765272	0.76438	1.16316	Mutant	6	391	1031
GBM	CDKN2C	PFS	0.444391	0.447433	0.682129	WT	6	394	1031
GBM	CDKN2C	DSS	0.697421	0.696627	1.21755	Mutant	6	352	1031
GBM	E2F2	OS	0.166694	0.175735	2.19737	Mutant	3	394	1870
GBM	E2F2	PFS	0.0837919	0.0963789	2.63266	Mutant	3	397	1870
GBM	E2F3	OS	0.541095	0.543494	0.649526	WT	3	394	1871
GBM	E2F3	PFS	0.529692	0.532733	0.64231	WT	3	397	1871
GBM	E2F3	DSS	0.557276	0.55924	0.660306	WT	3	355	1871
GBM	ETS1	OS	0.211044	0.22478	0.421666	WT	3	394	2113
GBM	ETS1	PFS	0.295682	0.30229	0.549257	WT	3	397	2113
GBM	ETS1	DSS	0.207142	0.220889	0.417998	WT	3	355	2113
GBM	MAPK1	OS	0.100136	0.118796	3.04953	Mutant	3	394	5594
GBM	MAPK1	PFS	0.714993	0.714939	1.29642	Mutant	3	397	5594
GBM	MAPK1	DSS	0.055829	0.0741512	3.59805	Mutant	3	355	5594
GBM	MAPK3	OS	0.352352	0.357567	0.583194	WT	3	394	5595
GBM	MAPK3	PFS	0.147861	0.158987	0.437122	WT	3	397	5595
GBM	MDM2	OS	0.962611	0.964002	1.03257	Mutant	3	394	4193
GBM	MDM2	PFS	0.41683	0.423093	0.566427	WT	3	397	4193
GBM	MDM2	DSS	0.906761	0.908408	1.08519	Mutant	3	355	4193
GBM	MDM4	OS	0.39431	0.400867	0.550757	WT	3	394	4194
GBM	MDM4	PFS	0.452904	0.459154	0.591413	WT	3	397	4194
GBM	MDM4	DSS	0.422591	0.428145	0.569523	WT	3	355	4194
GBM	MOV10	OS	0.778344	0.779724	0.850028	WT	5	392	4343
GBM	MOV10	PFS	0.819195	0.821277	0.892524	WT	5	395	4343
GBM	MOV10	DSS	0.854235	0.855564	0.899564	WT	5	353	4343
GBM	RB1	OS	0.377441	0.37576	0.838627	WT	38	359	5925
GBM	RB1	PFS	0.123081	0.123625	0.748039	WT	38	362	5925
GBM	RB1	DSS	0.276096	0.274556	0.797369	WT	36	322	5925
GBM	SP1	OS	0.785062	0.784835	1.14753	Mutant	6	391	6667
GBM	SP1	PFS	0.407626	0.410872	0.661068	WT	6	394	6667
GBM	SP1	DSS	0.663252	0.663566	1.24549	Mutant	6	352	6667
GBM	TNRC6A	OS	0.915549	0.918302	0.929758	WT	3	394	27327
GBM	TNRC6A	PFS	0.37167	0.380958	0.537061	WT	3	397	27327
GBM	TNRC6A	DSS	0.971022	0.974055	0.977158	WT	3	355	27327
GBM	TNRC6B	OS	0.982346	0.982572	1.01563	Mutant	3	394	23112
GBM	TNRC6B	PFS	0.41683	0.423093	0.566427	WT	3	397	23112
GBM	TNRC6B	DSS	0.919146	0.919498	1.07446	Mutant	3	355	23112
GBM	TNRC6C	OS	0.700588	0.70169	0.761914	WT	4	393	57690
GBM	TNRC6C	PFS	0.43621	0.439895	0.638816	WT	4	396	57690
GBM	TNRC6C	DSS	0.743241	0.74399	0.792967	WT	4	354	57690
GBM	TP53	OS	0.000968044	0.00104416	0.660805	WT	128	269	7157
GBM	TP53	PFS	0.00470865	0.00492648	0.718239	WT	128	272	7157
GBM	TP53	DSS	0.00283097	0.003017	0.665999	WT	112	246	7157
GBM	UBC	OS	0.181067	0.192305	2.13431	Mutant	3	394	7316
GBM	UBC	PFS	0.399581	0.404278	1.62345	Mutant	3	397	7316
HNSC	AGO1	OS	0.94469	0.944928	0.960598	WT	7	501	26523
HNSC	AGO1	PFS	0.612525	0.613926	0.745934	WT	7	502	26523
HNSC	AGO1	DSS	0.589674	0.591479	1.36884	Mutant	7	412	26523
HNSC	AGO3	OS	0.337898	0.344137	0.576605	WT	10	498	192669
HNSC	AGO3	PFS	0.492875	0.494641	0.734493	WT	10	499	192669
HNSC	AGO3	DSS	0.395393	0.402321	0.550118	WT	9	410	192669
HNSC	AGO4	OS	0.138708	0.170603	0.253179	WT	9	499	192670
HNSC	AGO4	PFS	0.0534449	0.0867124	0.179716	WT	9	500	192670
HNSC	AGO4	DSS	0.0985083	0.993031	1.08733e-07	WT	8	411	192670
HNSC	CDK4	OS	0.960855	0.960607	0.971651	WT	5	503	1019
HNSC	CDK4	PFS	0.816541	0.817181	1.14374	Mutant	5	504	1019
HNSC	CDK4	DSS	0.896522	0.896466	0.877494	WT	3	416	1019
HNSC	CDKN2A	OS	0.729789	0.729906	0.943746	WT	103	405	1029
HNSC	CDKN2A	PFS	0.535008	0.535028	0.910244	WT	104	405	1029
HNSC	CDKN2A	DSS	0.859583	0.859563	0.963255	WT	88	331	1029
HNSC	CDKN2A	DFI	0.98745	0.98745	1.00704	Mutant	24	91	1029
HNSC	ETS1	OS	0.896216	0.895778	1.09759	Mutant	4	504	2113
HNSC	ETS1	PFS	0.565294	0.566947	1.39468	Mutant	4	505	2113
HNSC	ETS1	DSS	0.796627	0.797409	1.29428	Mutant	3	416	2113
HNSC	ETS2	OS	0.359114	0.374803	0.410639	WT	5	503	2114
HNSC	ETS2	PFS	0.815736	0.816297	1.14452	Mutant	5	504	2114
HNSC	ETS2	DSS	0.553472	0.559065	0.556039	WT	5	414	2114
HNSC	MAPK1	OS	0.159313	0.189973	0.268766	WT	9	499	5594
HNSC	MAPK1	PFS	0.0672292	0.101134	0.193472	WT	9	500	5594
HNSC	MAPK1	DSS	0.294696	0.315249	0.364813	WT	9	410	5594
HNSC	MDM2	OS	0.902745	0.903057	1.12996	Mutant	3	505	4193
HNSC	MDM2	PFS	0.536123	0.539848	1.54577	Mutant	3	506	4193
HNSC	MDM2	DSS	0.661495	0.664245	1.54683	Mutant	3	416	4193
HNSC	MOV10	OS	0.745898	0.746593	1.20687	Mutant	5	503	4343
HNSC	MOV10	PFS	0.527048	0.528797	1.37373	Mutant	5	504	4343
HNSC	MOV10	DSS	0.931973	0.932167	1.08925	Mutant	3	416	4343
HNSC	RB1	OS	0.0627567	0.0807064	0.289036	WT	17	491	5925
HNSC	RB1	PFS	0.0171084	0.0304168	0.215093	WT	17	492	5925
HNSC	RB1	DSS	0.172788	0.188605	0.391728	WT	17	402	5925
HNSC	RB1	DFI	0.191017	0.996566	3.69916e-08	WT	9	106	5925
HNSC	SP1	OS	0.171471	0.182561	2.17356	Mutant	3	505	6667
HNSC	SP1	PFS	0.169162	0.180378	2.17923	Mutant	3	506	6667
HNSC	TFDP1	OS	0.740941	0.741962	0.718813	WT	3	505	7027
HNSC	TFDP1	PFS	0.457414	0.460996	1.68844	Mutant	3	506	7027
HNSC	TFDP1	DSS	0.987432	0.987283	0.984119	WT	3	416	7027
HNSC	TNRC6A	OS	0.589787	0.590823	0.783838	WT	12	496	27327
HNSC	TNRC6A	PFS	0.265881	0.271011	0.608102	WT	12	497	27327
HNSC	TNRC6A	DSS	0.625548	0.62773	0.707567	WT	9	410	27327
HNSC	TNRC6A	DFI	0.385929	0.99766	3.93406e-08	WT	4	111	27327
HNSC	TNRC6B	OS	0.912501	0.912672	0.946118	WT	9	499	23112
HNSC	TNRC6B	PFS	0.574158	0.575856	0.754271	WT	9	500	23112
HNSC	TNRC6B	DSS	0.678729	0.679693	0.744951	WT	7	412	23112
HNSC	TNRC6C	OS	0.237509	0.250518	0.441652	WT	8	500	57690
HNSC	TNRC6C	PFS	0.725241	0.725719	0.815614	WT	8	501	57690
HNSC	TNRC6C	DSS	0.558247	0.560959	0.660251	WT	8	411	57690
HNSC	TP53	OS	0.00594482	0.00635798	1.55257	Mutant	357	151	7157
HNSC	TP53	PFS	0.00203352	0.00221241	1.56197	Mutant	358	151	7157
HNSC	TP53	DSS	0.0771602	0.0788431	1.43646	Mutant	287	132	7157
HNSC	TP53	DFI	0.586261	0.587061	1.25562	Mutant	76	39	7157
HNSC	UBA52	OS	0.833163	0.833315	0.809759	WT	3	505	7311
HNSC	UBA52	PFS	0.613758	0.61731	0.606075	WT	3	506	7311
HNSC	UBA52	DSS	0.919449	0.91967	1.10659	Mutant	3	416	7311
HNSC	UBC	OS	0.532677	0.534313	1.44578	Mutant	5	503	7316
HNSC	UBC	PFS	0.501001	0.504025	1.47856	Mutant	5	504	7316
KICH	TP53	OS	0.0200832	0.0339057	4.48825	Mutant	21	44	7157
KICH	TP53	PFS	0.103936	0.115991	2.48116	Mutant	21	44	7157
KICH	TP53	DSS	0.0186676	0.037469	5.71194	Mutant	20	43	7157
KICH	TP53	DFI	0.367215	0.999142	3.77697e-09	WT	8	21	7157
KIRC	AGO3	OS	0.457133	0.995103	3.0229e-07	WT	3	367	192669
KIRC	AGO3	PFS	0.0987568	0.133423	4.57828	Mutant	3	365	192669
KIRC	AGO3	DSS	0.54833	0.996046	3.02401e-07	WT	3	329	192669
KIRC	AGO4	OS	0.349626	0.993851	3.01177e-07	WT	4	366	192670
KIRC	AGO4	PFS	0.683083	0.684992	0.665305	WT	4	364	192670
KIRC	AGO4	DSS	0.435233	0.994872	3.00928e-07	WT	4	328	192670
KIRC	TFDP2	OS	0.129639	0.147275	2.82428	Mutant	3	367	7029
KIRC	TFDP2	PFS	0.2612	0.273588	2.1856	Mutant	3	365	7029
KIRC	TNRC6A	OS	0.336902	0.354443	2.54973	Mutant	4	366	27327
KIRC	TNRC6A	PFS	0.761296	0.76246	1.35549	Mutant	4	364	27327
KIRC	TNRC6A	DSS	0.200822	0.229004	3.39498	Mutant	4	328	27327
KIRC	TNRC6B	OS	0.291669	0.995522	1.10383e-07	WT	4	366	23112
KIRC	TNRC6B	PFS	0.19683	0.994527	1.1007e-07	WT	4	364	23112
KIRC	TNRC6B	DSS	0.380021	0.996274	1.10243e-07	WT	4	328	23112
KIRC	TNRC6B	DFI	0.588752	0.998538	3.95189e-08	WT	3	96	23112
KIRC	TP53	OS	0.00168538	0.00298638	3.21158	Mutant	12	358	7157
KIRC	TP53	PFS	0.0426223	0.0477417	2.1602	Mutant	12	356	7157
KIRC	TP53	DSS	0.00128674	0.0029452	4.0177	Mutant	10	322	7157
KIRC	TP53	DFI	0.457279	0.998019	3.82222e-08	WT	4	95	7157
KIRC	UBC	OS	0.364482	0.372653	1.89171	Mutant	4	366	7316
KIRC	UBC	PFS	0.0164064	0.0254277	3.7129	Mutant	4	364	7316
KIRC	UBC	DSS	0.146875	0.164036	2.72123	Mutant	4	328	7316
KIRP	ERF	OS	0.412403	0.425042	2.2481	Mutant	3	278	2077
KIRP	ERF	PFS	0.758796	0.759781	1.36155	Mutant	3	277	2077
KIRP	ERF	DSS	0.186937	0.216444	3.53322	Mutant	3	263	2077
KIRP	ETS1	OS	0.0554646	0.0906955	5.73901	Mutant	3	278	2113
KIRP	ETS1	PFS	0.377345	0.39228	2.38197	Mutant	3	277	2113
KIRP	TNRC6A	OS	0.666637	0.669076	0.648146	WT	8	273	27327
KIRP	TNRC6A	PFS	0.0697746	0.0789167	2.48252	Mutant	8	272	27327
KIRP	TNRC6A	DSS	0.317432	0.997318	3.88004e-08	WT	7	259	27327
KIRP	TNRC6A	DFI	0.0117023	0.0198847	4.25558	Mutant	6	165	27327
KIRP	TNRC6B	OS	0.246783	0.271365	3.06177	Mutant	4	277	23112
KIRP	TNRC6B	PFS	0.682813	0.68497	1.50624	Mutant	4	276	23112
KIRP	TNRC6B	DSS	0.730902	0.997733	3.03026e-07	WT	3	263	23112
KIRP	TNRC6C	OS	0.424752	0.436758	2.20961	Mutant	4	277	57690
KIRP	TNRC6C	PFS	0.162692	0.17943	2.64014	Mutant	4	276	57690
KIRP	TNRC6C	DSS	0.346201	0.363435	2.53594	Mutant	4	262	57690
KIRP	TNRC6C	DFI	0.00589425	0.0158802	6.07509	Mutant	3	168	57690
KIRP	TP53	OS	0.0335471	0.0453212	3.34758	Mutant	7	274	7157
KIRP	TP53	PFS	0.249136	0.258064	1.95586	Mutant	7	273	7157
KIRP	TP53	DSS	0.0645543	0.0837812	3.57298	Mutant	6	260	7157
KIRP	UBC	OS	0.798569	0.99741	8.24376e-07	WT	3	278	7316
KIRP	UBC	PFS	0.650836	0.995412	8.22463e-07	WT	3	277	7316
KIRP	UBC	DSS	0.792259	0.997328	8.23923e-07	WT	3	263	7316
LAML	TP53	OS	0.032737	0.0436296	2.64528	Mutant	5	72	7157
LGG	AGO1	OS	0.143535	0.994051	9.98384e-08	WT	3	521	26523
LGG	AGO1	PFS	0.670444	0.673306	1.52655	Mutant	3	521	26523
LGG	AGO1	DSS	0.158781	0.994281	9.9378e-08	WT	3	508	26523
LGG	CDKN2A	OS	0.374123	0.38846	0.416796	WT	3	521	1029
LGG	CDKN2A	PFS	0.653595	0.655657	1.37335	Mutant	3	521	1029
LGG	CDKN2A	DSS	0.418524	0.429959	0.44835	WT	3	508	1029
LGG	CDKN2C	OS	0.511884	0.993345	8.24717e-07	WT	3	521	1031
LGG	CDKN2C	PFS	0.67167	0.674405	1.52446	Mutant	3	521	1031
LGG	CDKN2C	DSS	0.528775	0.993609	8.24621e-07	WT	3	508	1031
LGG	RB1	OS	0.42801	0.421244	1.40676	Mutant	9	515	5925
LGG	RB1	PFS	0.0490065	0.0505104	2.03293	Mutant	9	515	5925
LGG	RB1	DSS	0.877189	0.86565	1.09145	Mutant	7	504	5925
LGG	TNRC6A	OS	0.135021	0.167286	0.24825	WT	6	518	27327
LGG	TNRC6A	PFS	0.614069	0.615662	0.699813	WT	6	518	27327
LGG	TNRC6A	DSS	0.0971998	0.993201	1.01682e-07	WT	5	506	27327
LGG	TNRC6B	OS	0.372074	0.386396	0.536092	WT	4	520	23112
LGG	TNRC6B	PFS	0.633522	0.616682	1.2899	Mutant	4	520	23112
LGG	TNRC6B	DSS	0.428905	0.442868	0.5749	WT	4	507	23112
LGG	TP53	OS	0.0910076	0.0921483	0.743613	WT	257	267	7157
LGG	TP53	PFS	0.867843	0.853297	0.974913	WT	257	267	7157
LGG	TP53	DSS	0.107059	0.108537	0.74269	WT	250	261	7157
LGG	TP53	DFI	0.945579	0.938252	1.03375	Mutant	70	64	7157
LIHC	AGO1	OS	0.997761	0.997966	1.00257	Mutant	3	361	26523
LIHC	AGO1	PFS	0.861911	0.862776	1.13083	Mutant	3	361	26523
LIHC	AGO1	DSS	0.665442	0.66814	1.54152	Mutant	3	313	26523
LIHC	AGO1	DFI	0.610526	0.613085	1.43454	Mutant	3	273	26523
LIHC	AGO3	OS	0.0169004	0.0297833	4.78835	Mutant	3	361	192669
LIHC	AGO3	PFS	0.394499	0.402317	1.8159	Mutant	3	361	192669
LIHC	AGO3	DSS	6.88442e-06	0.000467888	13.2469	Mutant	3	313	192669
LIHC	AGO3	DFI	0.179535	0.195546	2.52524	Mutant	3	273	192669
LIHC	AGO4	OS	0.916536	0.916407	0.899827	WT	3	361	192670
LIHC	AGO4	PFS	0.977703	0.978896	1.019	Mutant	3	361	192670
LIHC	CDKN2A	OS	0.357552	0.373392	0.408915	WT	9	355	1029
LIHC	CDKN2A	PFS	0.573222	0.575431	1.2888	Mutant	9	355	1029
LIHC	CDKN2A	DSS	0.201039	0.994617	1.08244e-07	WT	8	308	1029
LIHC	CDKN2A	DFI	0.590166	0.592245	1.31268	Mutant	8	268	1029
LIHC	E2F1	OS	0.966985	0.9668	0.959041	WT	3	361	1869
LIHC	E2F1	PFS	0.657724	0.658653	1.29318	Mutant	3	361	1869
LIHC	MAPK1	OS	0.137482	0.154935	2.76442	Mutant	3	361	5594
LIHC	MAPK1	PFS	0.80529	0.805452	1.19149	Mutant	3	361	5594
LIHC	RB1	OS	0.0332378	0.0368812	1.99689	Mutant	19	345	5925
LIHC	RB1	PFS	0.0686788	0.0715155	1.62102	Mutant	19	345	5925
LIHC	RB1	DSS	0.0155383	0.0196278	2.53855	Mutant	16	300	5925
LIHC	RB1	DFI	0.079758	0.0838603	1.76481	Mutant	14	262	5925
LIHC	SP1	OS	0.178471	0.994316	1.09104e-07	WT	4	360	6667
LIHC	SP1	PFS	0.281728	0.292787	0.472728	WT	4	360	6667
LIHC	SP1	DSS	0.263223	0.995284	1.08518e-07	WT	4	312	6667
LIHC	SP1	DFI	0.664006	0.664749	0.733128	WT	3	273	6667
LIHC	TNRC6A	OS	0.257339	0.995194	1.10228e-07	WT	4	360	27327
LIHC	TNRC6A	PFS	0.0660789	0.992226	1.09482e-07	WT	4	360	27327
LIHC	TNRC6A	DSS	0.361031	0.996127	1.10014e-07	WT	4	312	27327
LIHC	TNRC6A	DFI	0.0979756	0.993019	1.08833e-07	WT	4	272	27327
LIHC	TNRC6B	OS	0.734029	0.73497	1.27334	Mutant	5	359	23112
LIHC	TNRC6B	PFS	0.729526	0.729256	0.8176	WT	5	359	23112
LIHC	TNRC6B	DSS	0.328847	0.338582	1.98861	Mutant	5	311	23112
LIHC	TNRC6B	DFI	0.823554	0.823133	0.852745	WT	4	272	23112
LIHC	TNRC6C	OS	0.118892	0.136862	2.89435	Mutant	3	361	57690
LIHC	TNRC6C	PFS	0.0617647	0.0745754	2.82673	Mutant	3	361	57690
LIHC	TP53	OS	0.0468033	0.0480458	1.47213	Mutant	110	254	7157
LIHC	TP53	PFS	0.104331	0.10534	1.26405	Mutant	110	254	7157
LIHC	TP53	DSS	0.0123578	0.0136677	1.83175	Mutant	97	219	7157
LIHC	TP53	DFI	0.0291687	0.0303031	1.46077	Mutant	86	190	7157
LIHC	UBC	OS	0.110593	0.128813	2.96721	Mutant	3	361	7316
LIHC	UBC	PFS	0.182212	0.193325	2.13437	Mutant	3	361	7316
LIHC	UBC	DSS	0.00936298	0.0205058	5.34569	Mutant	3	313	7316
LUAD	AGO1	OS	0.0550864	0.088507	0.181011	WT	10	498	26523
LUAD	AGO1	PFS	0.588299	0.589706	0.761562	WT	10	498	26523
LUAD	AGO1	DSS	0.0493187	0.994729	3.8763e-08	WT	9	430	26523
LUAD	AGO1	DFI	0.0908053	0.995501	3.78478e-08	WT	5	272	26523
LUAD	AGO3	OS	0.943198	0.943432	1.03665	Mutant	9	499	192669
LUAD	AGO3	PFS	0.334168	0.336583	1.4503	Mutant	9	499	192669
LUAD	AGO3	DSS	0.952635	0.952864	1.04312	Mutant	7	432	192669
LUAD	AGO3	DFI	0.597115	0.599554	1.45833	Mutant	4	273	192669
LUAD	AGO4	OS	0.616169	0.617899	0.701261	WT	7	501	192670
LUAD	AGO4	PFS	0.207331	0.22158	0.419814	WT	7	501	192670
LUAD	AGO4	DSS	0.691704	0.693527	0.672832	WT	6	433	192670
LUAD	AGO4	DFI	0.501187	0.508913	0.514408	WT	6	271	192670
LUAD	CDK4	OS	0.708253	0.709773	0.688341	WT	3	505	1019
LUAD	CDK4	PFS	0.332265	0.349773	0.391676	WT	3	505	1019
LUAD	CDK6	OS	0.432139	0.992032	8.23528e-07	WT	4	504	1021
LUAD	CDK6	PFS	0.938569	0.938278	0.925282	WT	4	504	1021
LUAD	CDK6	DSS	0.518412	0.993451	8.22978e-07	WT	4	435	1021
LUAD	CDKN2A	OS	0.784721	0.785155	1.12018	Mutant	20	488	1029
LUAD	CDKN2A	PFS	0.7141	0.713102	1.12609	Mutant	20	488	1029
LUAD	CDKN2A	DSS	0.767435	0.767871	1.16249	Mutant	18	421	1029
LUAD	CDKN2A	DFI	0.684732	0.684793	1.26973	Mutant	10	267	1029
LUAD	E2F1	OS	0.00207216	0.00566127	5.04427	Mutant	4	504	1869
LUAD	E2F1	PFS	0.0815547	0.0942922	2.64687	Mutant	4	504	1869
LUAD	E2F1	DSS	0.014201	0.0269302	4.87938	Mutant	3	436	1869
LUAD	E2F2	OS	0.61435	0.616429	1.4285	Mutant	5	503	1870
LUAD	E2F2	PFS	0.459388	0.462575	1.53285	Mutant	5	503	1870
LUAD	E2F2	DSS	0.571845	0.576906	1.75365	Mutant	4	435	1870
LUAD	E2F2	DFI	0.0369212	0.0541923	4.03152	Mutant	3	274	1870
LUAD	ERF	OS	0.0171828	0.0306573	4.67783	Mutant	3	505	2077
LUAD	ERF	PFS	0.00841909	0.0149486	4.12367	Mutant	3	505	2077
LUAD	ETS1	OS	0.00147421	0.00649211	7.10723	Mutant	3	505	2113
LUAD	ETS1	PFS	0.027368	0.042604	4.25395	Mutant	3	505	2113
LUAD	ETS1	DSS	2.2179e-05	0.00082045	11.5107	Mutant	3	436	2113
LUAD	ETS2	OS	0.535174	0.541461	0.541932	WT	5	503	2114
LUAD	ETS2	PFS	0.695735	0.699014	0.759812	WT	5	503	2114
LUAD	ETS2	DSS	0.741707	0.742739	0.718992	WT	5	434	2114
LUAD	ETS2	DFI	0.191896	0.207389	2.4684	Mutant	3	274	2114
LUAD	MAPK1	OS	5.25169e-06	0.000180111	9.09118	Mutant	3	505	5594
LUAD	MAPK1	PFS	0.000533492	0.00233267	5.91392	Mutant	3	505	5594
LUAD	MAPK3	OS	0.901749	0.902011	1.13154	Mutant	3	505	5595
LUAD	MAPK3	PFS	0.957868	0.958287	1.05387	Mutant	3	505	5595
LUAD	MDM2	OS	0.656203	0.657394	1.29536	Mutant	6	502	4193
LUAD	MDM2	PFS	0.718978	0.720068	1.19824	Mutant	6	502	4193
LUAD	MDM2	DSS	0.876358	0.876344	0.855124	WT	4	435	4193
LUAD	MDM4	OS	0.985371	0.985218	0.981579	WT	4	504	4194
LUAD	MDM4	PFS	0.507951	0.515295	0.520948	WT	4	504	4194
LUAD	MDM4	DSS	0.386175	0.994296	3.01982e-07	WT	3	436	4194
LUAD	MOV10	OS	0.469773	0.473252	1.51887	Mutant	7	501	4343
LUAD	MOV10	PFS	0.323581	0.328228	1.55567	Mutant	7	501	4343
LUAD	MOV10	DSS	0.891847	0.892074	1.14624	Mutant	5	434	4343
LUAD	MOV10	DFI	0.153847	0.170923	2.67222	Mutant	3	274	4343
LUAD	RB1	OS	0.988929	0.989345	1.00458	Mutant	28	480	5925
LUAD	RB1	PFS	0.919398	0.917962	1.0278	Mutant	28	480	5925
LUAD	RB1	DSS	0.878714	0.878485	0.932397	WT	24	415	5925
LUAD	RB1	DFI	0.684914	0.685959	0.812476	WT	14	263	5925
LUAD	SP1	OS	0.953774	0.953554	0.966612	WT	5	503	6667
LUAD	SP1	PFS	0.901669	0.902335	1.06399	Mutant	5	503	6667
LUAD	SP1	DSS	0.700288	0.701961	0.680564	WT	3	436	6667
LUAD	TFDP1	OS	0.684526	0.685495	1.2664	Mutant	8	500	7027
LUAD	TFDP1	PFS	0.897839	0.897164	0.936893	WT	8	500	7027
LUAD	TFDP1	DSS	0.850484	0.850792	1.14386	Mutant	7	432	7027
LUAD	TFDP1	DFI	0.859757	0.860303	1.13429	Mutant	5	272	7027
LUAD	TFDP2	OS	0.571536	0.574371	1.49195	Mutant	5	503	7029
LUAD	TFDP2	PFS	0.78608	0.786872	1.21181	Mutant	5	503	7029
LUAD	TFDP2	DSS	0.310039	0.320469	2.03538	Mutant	5	434	7029
LUAD	TFDP2	DFI	0.70603	0.707994	1.45799	Mutant	3	274	7029
LUAD	TNRC6A	OS	0.469784	0.471039	1.298	Mutant	22	486	27327
LUAD	TNRC6A	PFS	0.0721081	0.0750332	1.66089	Mutant	22	486	27327
LUAD	TNRC6A	DSS	0.514033	0.516426	0.683977	WT	17	422	27327
LUAD	TNRC6A	DFI	0.254107	0.257928	1.61373	Mutant	14	263	27327
LUAD	TNRC6B	OS	0.0875463	0.0932942	1.91132	Mutant	11	497	23112
LUAD	TNRC6B	PFS	0.489373	0.490765	1.30247	Mutant	11	497	23112
LUAD	TNRC6B	DSS	0.0303259	0.0371316	2.60838	Mutant	9	430	23112
LUAD	TNRC6B	DFI	0.415828	0.42268	1.77583	Mutant	4	273	23112
LUAD	TNRC6C	OS	0.187203	0.215785	0.288864	WT	10	498	57690
LUAD	TNRC6C	PFS	0.277011	0.284582	0.537039	WT	10	498	57690
LUAD	TNRC6C	DSS	0.338275	0.355468	0.39506	WT	10	429	57690
LUAD	TNRC6C	DFI	0.899276	0.899	0.913179	WT	7	270	57690
LUAD	TP53	OS	0.134044	0.134948	1.24943	Mutant	259	249	7157
LUAD	TP53	PFS	0.352365	0.352345	1.1226	Mutant	259	249	7157
LUAD	TP53	DSS	0.0501327	0.0514877	1.45024	Mutant	227	212	7157
LUAD	TP53	DFI	0.439924	0.439844	1.17527	Mutant	139	138	7157
LUAD	UBC	OS	0.0673412	0.992281	1.08782e-07	WT	10	498	7316
LUAD	UBC	PFS	0.0426282	0.07493	0.167848	WT	10	498	7316
LUAD	UBC	DSS	0.122736	0.9935	1.08335e-07	WT	10	429	7316
LUAD	UBC	DFI	0.114944	0.995736	3.95629e-08	WT	7	270	7316
LUSC	AGO1	OS	0.597418	0.598878	1.30487	Mutant	7	472	26523
LUSC	AGO1	PFS	0.852677	0.852803	1.09827	Mutant	7	473	26523
LUSC	AGO1	DSS	0.449961	0.455678	1.70663	Mutant	5	352	26523
LUSC	AGO1	DFI	0.261511	0.274176	2.2033	Mutant	5	237	26523
LUSC	AGO3	OS	0.186492	0.201668	0.403315	WT	7	472	192669
LUSC	AGO3	PFS	0.105175	0.123057	0.334204	WT	7	473	192669
LUSC	AGO3	DSS	0.39662	0.409967	0.436289	WT	6	351	192669
LUSC	AGO3	DFI	0.816415	0.816453	0.846088	WT	7	235	192669
LUSC	AGO4	OS	0.0516377	0.0682039	0.267666	WT	7	472	192670
LUSC	AGO4	PFS	0.204404	0.211644	0.526316	WT	7	473	192670
LUSC	AGO4	DSS	0.811771	0.811788	0.842179	WT	6	351	192670
LUSC	AGO4	DFI	0.938677	0.93884	1.05722	Mutant	6	236	192670
LUSC	CDK6	OS	0.682237	0.684246	0.664981	WT	3	476	1021
LUSC	CDK6	PFS	0.509613	0.516939	0.522114	WT	3	477	1021
LUSC	CDKN2A	OS	0.12153	0.122565	1.32391	Mutant	72	407	1029
LUSC	CDKN2A	PFS	0.213077	0.213872	1.23509	Mutant	72	408	1029
LUSC	CDKN2A	DSS	0.880143	0.879859	1.05014	Mutant	46	311	1029
LUSC	CDKN2A	DFI	0.699216	0.699889	0.856174	WT	34	208	1029
LUSC	E2F1	OS	0.499233	0.502497	1.61131	Mutant	4	475	1869
LUSC	E2F1	PFS	0.652062	0.653885	1.37527	Mutant	4	476	1869
LUSC	E2F1	DSS	0.0666789	0.0996007	5.32821	Mutant	3	354	1869
LUSC	E2F3	OS	0.391521	0.991303	8.24836e-07	WT	3	476	1871
LUSC	E2F3	PFS	0.337812	0.990273	8.24754e-07	WT	3	477	1871
LUSC	E2F3	DSS	0.531762	0.995879	3.0292e-07	WT	3	354	1871
LUSC	ERF	OS	0.494027	0.498104	0.617703	WT	6	473	2077
LUSC	ERF	PFS	0.592095	0.5934	1.36443	Mutant	6	474	2077
LUSC	ERF	DSS	0.268984	0.995328	1.09187e-07	WT	4	353	2077
LUSC	ERF	DFI	0.514585	0.522106	1.90991	Mutant	4	238	2077
LUSC	ETS1	OS	0.770212	0.770642	1.18856	Mutant	5	474	2113
LUSC	ETS1	PFS	0.853507	0.853868	0.896065	WT	5	475	2113
LUSC	ETS1	DSS	0.208049	0.235624	3.32146	Mutant	3	354	2113
LUSC	ETS1	DFI	0.218577	0.245554	3.25138	Mutant	3	239	2113
LUSC	ETS2	OS	0.609789	0.613516	0.602607	WT	3	476	2114
LUSC	ETS2	PFS	0.44112	0.451788	0.470374	WT	3	477	2114
LUSC	ETS2	DSS	0.963004	0.963252	1.04747	Mutant	3	354	2114
LUSC	ETS2	DFI	0.942551	0.942731	1.07519	Mutant	3	239	2114
LUSC	ID1	OS	0.555866	0.561348	0.558276	WT	3	476	3397
LUSC	ID1	PFS	0.490557	0.498721	0.507471	WT	3	477	3397
LUSC	MAPK1	OS	0.273348	0.285154	2.14028	Mutant	4	475	5594
LUSC	MAPK1	PFS	0.336018	0.345412	1.95648	Mutant	4	476	5594
LUSC	MAPK1	DSS	0.464538	0.474444	2.05562	Mutant	3	354	5594
LUSC	MAPK1	DFI	0.25702	0.280687	2.97693	Mutant	3	239	5594
LUSC	MDM2	OS	0.461963	0.465523	1.5305	Mutant	4	475	4193
LUSC	MDM2	PFS	0.59069	0.591766	1.36679	Mutant	4	476	4193
LUSC	MDM2	DSS	0.216954	0.231298	2.36508	Mutant	3	354	4193
LUSC	MOV10	OS	0.435054	0.440713	0.577909	WT	6	473	4343
LUSC	MOV10	PFS	0.773866	0.774383	0.846435	WT	6	474	4343
LUSC	MOV10	DSS	0.513717	0.520915	0.523883	WT	5	352	4343
LUSC	MOV10	DFI	0.216974	0.994828	1.06978e-07	WT	4	238	4343
LUSC	RB1	OS	0.950019	0.950047	0.983331	WT	33	446	5925
LUSC	RB1	PFS	0.71238	0.712145	0.908856	WT	33	447	5925
LUSC	RB1	DSS	0.311003	0.313202	1.42767	Mutant	27	330	5925
LUSC	RB1	DFI	0.66725	0.668092	1.22233	Mutant	17	225	5925
LUSC	SP1	OS	0.284567	0.291756	1.84886	Mutant	6	473	6667
LUSC	SP1	PFS	0.211913	0.219725	1.85877	Mutant	6	474	6667
LUSC	SP1	DSS	0.0284459	0.0440474	4.29232	Mutant	5	352	6667
LUSC	SP1	DFI	0.400604	0.414226	2.29061	Mutant	4	238	6667
LUSC	TFDP1	OS	0.00556749	0.0142723	5.81438	Mutant	3	476	7027
LUSC	TFDP1	PFS	0.0133422	0.0254428	4.94361	Mutant	3	477	7027
LUSC	TFDP2	OS	0.0355874	0.0468421	3.18802	Mutant	3	476	7029
LUSC	TFDP2	PFS	0.000590286	0.00246796	5.88588	Mutant	3	477	7029
LUSC	TNRC6A	OS	0.693879	0.693904	0.85918	WT	17	462	27327
LUSC	TNRC6A	PFS	0.890913	0.890228	1.04818	Mutant	17	463	27327
LUSC	TNRC6A	DSS	0.959517	0.959174	0.97398	WT	14	343	27327
LUSC	TNRC6A	DFI	0.871809	0.872094	1.10074	Mutant	10	232	27327
LUSC	TNRC6B	OS	0.466757	0.468852	0.720171	WT	14	465	23112
LUSC	TNRC6B	PFS	0.877856	0.878139	0.94632	WT	14	466	23112
LUSC	TNRC6B	DSS	0.912331	0.912727	0.937519	WT	12	345	23112
LUSC	TNRC6B	DFI	0.292166	0.297289	1.71679	Mutant	9	233	23112
LUSC	TNRC6C	OS	0.85296	0.852742	0.910402	WT	11	468	57690
LUSC	TNRC6C	PFS	0.811789	0.812434	0.898195	WT	11	469	57690
LUSC	TNRC6C	DSS	0.30097	0.306849	1.69039	Mutant	11	346	57690
LUSC	TNRC6C	DFI	0.402494	0.406067	1.63773	Mutant	8	234	57690
LUSC	TP53	OS	0.00180879	0.00204304	0.585049	WT	400	79	7157
LUSC	TP53	PFS	0.0207877	0.0215416	0.682924	WT	401	79	7157
LUSC	TP53	DSS	0.00147235	0.00193623	0.450608	WT	300	57	7157
LUSC	TP53	DFI	0.851105	0.850738	1.07879	Mutant	206	36	7157
LUSC	UBB	OS	0.807486	0.806727	1.2786	Mutant	3	476	7314
LUSC	UBB	PFS	0.867904	0.868793	0.847272	WT	3	477	7314
LUSC	UBC	OS	0.274812	0.281086	1.72672	Mutant	7	472	7316
LUSC	UBC	PFS	0.550235	0.552408	1.35011	Mutant	7	473	7316
LUSC	UBC	DSS	0.0490118	0.0613766	3.02362	Mutant	6	351	7316
LUSC	UBC	DFI	0.729623	0.731137	1.41509	Mutant	4	238	7316
MESO	TP53	OS	0.58311	0.584493	0.827998	WT	14	67	7157
MESO	TP53	PFS	0.846399	0.846611	1.06371	Mutant	14	65	7157
MESO	TP53	DSS	0.969109	0.967664	0.984746	WT	13	41	7157
OV	AGO1	OS	0.778667	0.778556	0.818878	WT	4	404	26523
OV	AGO1	PFS	0.246322	0.259083	0.44879	WT	4	404	26523
OV	AGO1	DSS	0.818616	0.818293	0.849281	WT	4	372	26523
OV	AGO1	DFI	0.448517	0.453531	0.585913	WT	4	196	26523
OV	ETS1	OS	0.0467708	0.0588284	3.0071	Mutant	3	405	2113
OV	ETS1	PFS	0.0162854	0.0253026	3.67938	Mutant	3	405	2113
OV	ETS1	DSS	0.0342976	0.0455797	3.21117	Mutant	3	373	2113
OV	MDM4	OS	0.623329	0.624641	0.706165	WT	4	404	4194
OV	MDM4	PFS	0.395805	0.403176	0.55143	WT	4	404	4194
OV	MDM4	DSS	0.974794	0.975468	1.03134	Mutant	3	373	4194
OV	MOV10	OS	0.566035	0.568786	0.772414	WT	7	401	4343
OV	MOV10	PFS	0.183265	0.189616	0.552546	WT	7	401	4343
OV	MOV10	DSS	0.680796	0.683334	0.831018	WT	7	369	4343
OV	MOV10	DFI	0.235414	0.248458	0.438457	WT	4	196	4343
OV	RB1	OS	0.188833	0.192071	0.641125	WT	16	392	5925
OV	RB1	PFS	0.618989	0.618911	0.863313	WT	16	392	5925
OV	RB1	DSS	0.392275	0.39468	0.679895	WT	12	364	5925
OV	RB1	DFI	0.140072	0.144511	1.71091	Mutant	12	188	5925
OV	TFDP1	OS	0.33764	0.354754	0.395262	WT	3	405	7027
OV	TFDP1	PFS	0.5646	0.566799	1.50285	Mutant	3	405	7027
OV	TFDP1	DSS	0.351428	0.367586	0.404893	WT	3	373	7027
OV	TFDP1	DFI	0.162763	0.180028	2.62226	Mutant	3	197	7027
OV	TNRC6A	OS	0.880511	0.88141	1.06988	Mutant	10	398	27327
OV	TNRC6A	PFS	0.272114	0.275832	0.637784	WT	10	398	27327
OV	TNRC6A	DSS	0.969168	0.969642	1.02246	Mutant	8	368	27327
OV	TNRC6A	DFI	0.276649	0.287932	0.468681	WT	6	194	27327
OV	TNRC6B	OS	0.311033	0.321414	2.02599	Mutant	3	405	23112
OV	TNRC6B	PFS	0.992944	0.993771	0.994471	WT	3	405	23112
OV	TNRC6B	DSS	0.276354	0.288118	2.13226	Mutant	3	373	23112
OV	TP53	OS	0.630775	0.631264	0.901409	WT	369	39	7157
OV	TP53	PFS	0.488184	0.490053	1.14716	Mutant	369	39	7157
OV	TP53	DSS	0.491207	0.492134	0.847005	WT	342	34	7157
OV	TP53	DFI	0.766597	0.76671	1.1081	Mutant	184	16	7157
OV	UBC	OS	0.693345	0.694642	1.2192	Mutant	8	400	7316
OV	UBC	PFS	0.869288	0.871179	1.07595	Mutant	8	400	7316
OV	UBC	DSS	0.608087	0.609934	1.29426	Mutant	8	368	7316
OV	UBC	DFI	0.987093	0.985793	0.989643	WT	5	195	7316
PAAD	CDKN2A	OS	0.360332	0.361273	1.25977	Mutant	36	142	1029
PAAD	CDKN2A	PFS	0.0492617	0.0502392	1.51761	Mutant	36	142	1029
PAAD	CDKN2A	DSS	0.982823	0.982853	1.00682	Mutant	28	129	1029
PAAD	CDKN2A	DFI	0.00432594	0.007022	3.30785	Mutant	11	42	1029
PAAD	TNRC6C	OS	0.312397	0.319851	1.79712	Mutant	3	175	57690
PAAD	TNRC6C	PFS	0.816464	0.818605	1.14379	Mutant	3	175	57690
PAAD	TNRC6C	DSS	0.216152	0.226507	2.04738	Mutant	3	154	57690
PAAD	TP53	OS	0.0100398	0.0109551	1.75132	Mutant	109	69	7157
PAAD	TP53	PFS	0.00297569	0.00332795	1.78264	Mutant	109	69	7157
PAAD	TP53	DSS	0.0315082	0.0332708	1.683	Mutant	93	64	7157
PAAD	TP53	DFI	0.0187404	0.0236878	2.73872	Mutant	27	26	7157
PRAD	ERF	OS	0.717804	0.998472	1.09207e-07	WT	6	492	2077
PRAD	ERF	PFS	0.519162	0.522865	1.58043	Mutant	6	492	2077
PRAD	ERF	DSS	0.809615	0.998979	1.09878e-07	WT	6	487	2077
PRAD	ERF	DFI	0.491574	0.997089	1.095e-07	WT	4	331	2077
PRAD	MOV10	OS	0.854859	0.998795	3.02663e-07	WT	3	495	4343
PRAD	MOV10	PFS	0.272263	0.294574	2.87674	Mutant	3	495	4343
PRAD	MOV10	DSS	0.906843	0.998814	8.22589e-07	WT	3	490	4343
PRAD	RB1	OS	0.77462	0.998128	2.97385e-07	WT	3	495	5925
PRAD	RB1	PFS	0.381113	0.994258	2.99137e-07	WT	3	495	5925
PRAD	RB1	DSS	0.855474	0.998802	3.01514e-07	WT	3	490	5925
PRAD	TP53	OS	0.739344	0.740027	1.30679	Mutant	59	439	7157
PRAD	TP53	PFS	0.00420865	0.00499797	2.00269	Mutant	59	439	7157
PRAD	TP53	DSS	0.135659	0.161122	3.70212	Mutant	59	434	7157
PRAD	TP53	DFI	0.00941421	0.0131257	2.90454	Mutant	29	306	7157
READ	AGO4	OS	0.509716	0.997225	1.08206e-07	WT	3	145	192670
READ	AGO4	PFS	0.321352	0.997315	3.96541e-08	WT	3	145	192670
READ	AGO4	DSS	0.60815	0.997844	1.07924e-07	WT	3	133	192670
READ	CDK4	OS	0.28731	0.997193	3.74158e-08	WT	3	145	1019
READ	CDK4	PFS	0.192945	0.99655	3.78064e-08	WT	3	145	1019
READ	CDK4	DSS	0.464458	0.998056	3.79502e-08	WT	3	133	1019
READ	ETS1	OS	0.524447	0.997319	1.08316e-07	WT	4	144	2113
READ	ETS1	PFS	0.322305	0.99732	3.96497e-08	WT	4	144	2113
READ	ETS1	DSS	0.620017	0.997916	1.07819e-07	WT	4	132	2113
READ	RB1	OS	0.541166	0.509004	1.63382	Mutant	5	143	5925
READ	RB1	PFS	0.760395	0.792714	0.825866	WT	5	143	5925
READ	RB1	DSS	0.598842	0.997791	1.07592e-07	WT	3	133	5925
READ	TNRC6A	OS	0.15792	0.997636	1.34153e-08	WT	8	140	27327
READ	TNRC6A	PFS	0.0544879	0.996806	1.31754e-08	WT	9	139	27327
READ	TNRC6A	DSS	0.289133	0.998233	1.32653e-08	WT	9	127	27327
READ	TNRC6A	DFI	0.1977	0.998763	3.8371e-09	WT	5	36	27327
READ	TNRC6B	OS	0.341587	0.997465	3.8263e-08	WT	7	141	23112
READ	TNRC6B	PFS	0.14789	0.996162	3.78327e-08	WT	7	141	23112
READ	TNRC6B	DSS	0.463349	0.998049	3.80768e-08	WT	7	129	23112
READ	TNRC6C	OS	0.409124	0.997779	3.92568e-08	WT	3	145	57690
READ	TNRC6C	PFS	0.262872	0.996991	3.91409e-08	WT	3	145	57690
READ	TNRC6C	DSS	0.546378	0.998373	3.93032e-08	WT	3	133	57690
READ	TP53	OS	0.0236277	0.0268966	0.405621	WT	107	41	7157
READ	TP53	PFS	0.298594	0.291291	0.70592	WT	107	41	7157
READ	TP53	DSS	0.0539246	0.0648495	0.354193	WT	100	36	7157
READ	TP53	DFI	0.260361	0.998871	2.35617e+08	Mutant	33	8	7157
SARC	MDM2	OS	0.527209	0.530539	0.637448	WT	5	234	4193
SARC	MDM2	PFS	0.468452	0.472241	0.655674	WT	5	234	4193
SARC	MDM2	DSS	0.683113	0.68395	0.745871	WT	5	218	4193
SARC	MOV10	OS	0.652103	0.654735	0.637537	WT	4	235	4343
SARC	MOV10	PFS	0.547047	0.550314	1.42016	Mutant	4	235	4343
SARC	MOV10	DSS	0.246551	0.99511	1.08824e-07	WT	3	220	4343
SARC	RB1	OS	0.557254	0.558399	0.813771	WT	25	214	5925
SARC	RB1	PFS	0.457623	0.459135	1.20584	Mutant	25	214	5925
SARC	RB1	DSS	0.893098	0.893584	0.953402	WT	25	198	5925
SARC	RB1	DFI	0.035326	0.0387108	1.90592	Mutant	18	120	5925
SARC	TP53	OS	0.823413	0.823883	0.951755	WT	87	152	7157
SARC	TP53	PFS	0.254983	0.253847	1.21865	Mutant	87	152	7157
SARC	TP53	DSS	0.746995	0.746713	1.08093	Mutant	84	139	7157
SARC	TP53	DFI	0.127288	0.127873	1.47106	Mutant	53	85	7157
SARC	UBB	OS	0.556931	0.562422	0.557555	WT	3	236	7314
SARC	UBB	PFS	0.652091	0.652976	0.725286	WT	3	236	7314
SARC	UBB	DSS	0.688452	0.690308	0.66871	WT	3	220	7314
SKCM	AGO1	OS	0.468926	0.469284	1.22191	Mutant	26	433	26523
SKCM	AGO1	PFS	0.259118	0.259705	1.2982	Mutant	26	428	26523
SKCM	AGO1	DSS	0.87508	0.874277	1.05569	Mutant	22	405	26523
SKCM	AGO3	OS	0.586931	0.5874	0.811618	WT	17	442	192669
SKCM	AGO3	PFS	0.681355	0.680996	0.885939	WT	17	437	192669
SKCM	AGO3	DSS	0.315487	0.319505	0.636506	WT	16	411	192669
SKCM	AGO4	OS	0.738784	0.738751	0.879572	WT	14	445	192670
SKCM	AGO4	PFS	0.695142	0.694844	0.886385	WT	14	440	192670
SKCM	AGO4	DSS	0.790747	0.790651	0.895504	WT	13	414	192670
SKCM	CDK4	OS	0.650189	0.650762	1.16724	Mutant	15	444	1019
SKCM	CDK4	PFS	0.866947	0.866634	1.05103	Mutant	15	439	1019
SKCM	CDK4	DSS	0.844185	0.844431	1.07887	Mutant	13	414	1019
SKCM	CDK6	OS	0.465558	0.469062	1.52463	Mutant	4	455	1021
SKCM	CDK6	PFS	0.595697	0.595211	1.36149	Mutant	4	450	1021
SKCM	CDK6	DSS	0.660985	0.662422	1.36489	Mutant	3	424	1021
SKCM	CDKN2A	OS	0.0855759	0.0874005	0.685411	WT	59	400	1029
SKCM	CDKN2A	PFS	0.323833	0.325211	0.846306	WT	59	395	1029
SKCM	CDKN2A	DSS	0.152733	0.154639	0.71333	WT	56	371	1029
SKCM	E2F1	OS	0.124849	0.130883	1.8739	Mutant	9	450	1869
SKCM	E2F1	PFS	0.679356	0.680543	1.18542	Mutant	9	445	1869
SKCM	E2F1	DSS	0.494109	0.496055	1.48851	Mutant	7	420	1869
SKCM	E2F2	OS	0.330531	0.333244	0.688438	WT	13	446	1870
SKCM	E2F2	PFS	0.178746	0.181486	0.661291	WT	13	441	1870
SKCM	E2F2	DSS	0.307463	0.310968	0.65553	WT	12	415	1870
SKCM	E2F3	OS	0.957642	0.957864	1.02215	Mutant	9	450	1871
SKCM	E2F3	PFS	0.790768	0.790148	0.908946	WT	9	445	1871
SKCM	E2F3	DSS	0.90898	0.909188	1.05946	Mutant	7	420	1871
SKCM	ERF	OS	0.86672	0.867255	0.948992	WT	16	443	2077
SKCM	ERF	PFS	0.998028	0.995915	1.00146	Mutant	15	439	2077
SKCM	ERF	DSS	0.780126	0.779422	1.10249	Mutant	13	414	2077
SKCM	ETS1	OS	0.976494	0.976777	1.01056	Mutant	16	443	2113
SKCM	ETS1	PFS	0.872401	0.872978	1.05283	Mutant	14	440	2113
SKCM	ETS1	DSS	0.916022	0.915813	0.95313	WT	13	414	2113
SKCM	ETS2	OS	0.94274	0.943085	1.02611	Mutant	17	442	2114
SKCM	ETS2	PFS	0.664251	0.665091	1.13087	Mutant	17	437	2114
SKCM	ETS2	DSS	0.749279	0.749774	1.12254	Mutant	17	410	2114
SKCM	MAPK1	OS	0.150018	0.157142	1.90355	Mutant	5	454	5594
SKCM	MAPK1	PFS	0.807376	0.80671	1.11756	Mutant	5	449	5594
SKCM	MAPK1	DSS	0.310867	0.316173	1.66429	Mutant	4	423	5594
SKCM	MAPK3	OS	0.230355	0.255599	0.319755	WT	9	450	5595
SKCM	MAPK3	PFS	0.41028	0.413326	0.662274	WT	9	445	5595
SKCM	MAPK3	DSS	0.272421	0.294414	0.349208	WT	9	418	5595
SKCM	MDM2	OS	9.9319e-05	0.000595046	5.77766	Mutant	5	454	4193
SKCM	MDM2	PFS	0.0899714	0.0998546	2.29968	Mutant	5	449	4193
SKCM	MDM2	DSS	0.000671801	0.00276293	5.88706	Mutant	5	422	4193
SKCM	MDM4	OS	0.293771	0.299456	1.68964	Mutant	4	455	4194
SKCM	MDM4	PFS	0.489882	0.492944	1.41322	Mutant	4	450	4194
SKCM	MDM4	DSS	0.20535	0.213014	1.879	Mutant	4	423	4194
SKCM	MOV10	OS	0.346377	0.348545	1.35576	Mutant	18	441	4343
SKCM	MOV10	PFS	0.0854263	0.0882403	1.57182	Mutant	18	436	4343
SKCM	MOV10	DSS	0.52374	0.524954	1.25909	Mutant	17	410	4343
SKCM	RB1	OS	0.661529	0.661564	0.867715	WT	20	439	5925
SKCM	RB1	PFS	0.581702	0.582417	1.15162	Mutant	20	434	5925
SKCM	RB1	DSS	0.630176	0.630411	0.840171	WT	18	409	5925
SKCM	RPS27A	OS	0.577483	0.582441	1.73881	Mutant	3	456	6233
SKCM	RPS27A	PFS	0.417109	0.423997	1.76569	Mutant	3	451	6233
SKCM	RPS27A	DSS	0.4901	0.49852	1.97769	Mutant	3	424	6233
SKCM	SP1	OS	0.515931	0.517318	0.745887	WT	12	447	6667
SKCM	SP1	PFS	0.670594	0.670331	0.849727	WT	10	444	6667
SKCM	SP1	DSS	0.39236	0.397081	0.610652	WT	10	417	6667
SKCM	TFDP1	OS	0.881711	0.881948	1.06353	Mutant	9	450	7027
SKCM	TFDP1	PFS	0.840752	0.841189	0.925971	WT	9	445	7027
SKCM	TFDP1	DSS	0.999338	0.99917	0.999527	WT	9	418	7027
SKCM	TFDP2	OS	0.745397	0.745616	0.827909	WT	6	453	7029
SKCM	TFDP2	PFS	0.923635	0.923684	0.957618	WT	6	448	7029
SKCM	TFDP2	DSS	0.879691	0.879556	0.915451	WT	6	421	7029
SKCM	TNRC6A	OS	0.783064	0.782777	0.921139	WT	29	430	27327
SKCM	TNRC6A	PFS	0.979769	0.980206	1.00591	Mutant	29	425	27327
SKCM	TNRC6A	DSS	0.408187	0.409767	0.741811	WT	25	402	27327
SKCM	TNRC6B	OS	0.689778	0.690354	1.0886	Mutant	43	416	23112
SKCM	TNRC6B	PFS	0.553981	0.553418	1.11379	Mutant	42	412	23112
SKCM	TNRC6B	DSS	0.811894	0.812365	1.05797	Mutant	38	389	23112
SKCM	TNRC6C	OS	0.768916	0.768767	0.931731	WT	37	422	57690
SKCM	TNRC6C	PFS	0.718085	0.715692	1.07385	Mutant	37	417	57690
SKCM	TNRC6C	DSS	0.474798	0.475219	0.824771	WT	33	394	57690
SKCM	TP53	OS	0.74446	0.744196	0.939397	WT	71	388	7157
SKCM	TP53	PFS	0.971581	0.972309	1.00551	Mutant	71	383	7157
SKCM	TP53	DSS	0.662928	0.662856	0.91314	WT	67	360	7157
SKCM	UBC	OS	0.120073	0.129394	2.15253	Mutant	5	454	7316
SKCM	UBC	PFS	0.338905	0.345564	1.73075	Mutant	4	450	7316
SKCM	UBC	DSS	0.0889623	0.10746	3.1603	Mutant	3	424	7316
STAD	AGO1	OS	0.587184	0.587262	1.25376	Mutant	14	418	26523
STAD	AGO1	PFS	0.866268	0.865527	0.932179	WT	14	421	26523
STAD	AGO1	DSS	0.676994	0.677962	0.742947	WT	10	354	26523
STAD	AGO1	DFI	0.645286	0.648127	0.629466	WT	6	217	26523
STAD	AGO3	OS	0.865991	0.866433	1.12746	Mutant	5	427	192669
STAD	AGO3	PFS	0.873246	0.87299	0.892411	WT	5	430	192669
STAD	AGO3	DSS	0.861973	0.862012	0.839379	WT	4	360	192669
STAD	AGO4	OS	0.333143	0.33765	0.615203	WT	14	418	192670
STAD	AGO4	PFS	0.278533	0.283001	0.61475	WT	14	421	192670
STAD	AGO4	DSS	0.146524	0.178102	0.258142	WT	11	353	192670
STAD	AGO4	DFI	0.17502	0.996371	3.85921e-08	WT	7	216	192670
STAD	CDK6	OS	0.969604	0.970112	1.02703	Mutant	5	427	1021
STAD	CDK6	PFS	0.646756	0.647873	0.722771	WT	5	430	1021
STAD	CDK6	DSS	0.546777	0.550203	1.53299	Mutant	5	359	1021
STAD	CDK6	DFI	0.765932	0.766995	1.34996	Mutant	3	220	1021
STAD	CDKN2A	OS	0.999334	0.998737	1.00066	Mutant	17	415	1029
STAD	CDKN2A	PFS	0.739286	0.74008	1.12723	Mutant	17	418	1029
STAD	CDKN2A	DSS	0.493249	0.495488	1.36783	Mutant	15	349	1029
STAD	CDKN2A	DFI	0.0156017	0.0225949	3.35533	Mutant	10	213	1029
STAD	CDKN2D	OS	0.533233	0.534152	1.55675	Mutant	4	428	1032
STAD	CDKN2D	PFS	0.896019	0.896662	1.09673	Mutant	4	431	1032
STAD	E2F2	OS	0.331173	0.348796	0.390554	WT	5	427	1870
STAD	E2F2	PFS	0.212514	0.239145	0.307147	WT	5	430	1870
STAD	E2F2	DSS	0.566383	0.571493	0.566009	WT	5	359	1870
STAD	E2F2	DFI	0.971223	0.971065	0.963932	WT	4	219	1870
STAD	E2F3	OS	0.864943	0.865836	0.844084	WT	3	429	1871
STAD	E2F3	PFS	0.68348	0.68514	1.33408	Mutant	3	432	1871
STAD	ERF	OS	0.204507	0.214322	0.484967	WT	14	418	2077
STAD	ERF	PFS	0.173927	0.182117	0.509649	WT	14	421	2077
STAD	ERF	DSS	0.383968	0.391289	0.541926	WT	13	351	2077
STAD	ERF	DFI	0.755634	0.754857	1.25406	Mutant	8	215	2077
STAD	ETS1	OS	3.92346e-07	5.2204e-05	11.1832	Mutant	5	427	2113
STAD	ETS1	PFS	4.81256e-07	5.8946e-05	10.7677	Mutant	5	430	2113
STAD	ETS1	DSS	1.12432e-11	8.11175e-06	28.8752	Mutant	4	360	2113
STAD	ETS2	OS	0.734536	0.735658	1.27165	Mutant	3	429	2114
STAD	ETS2	PFS	0.992339	0.992824	1.00642	Mutant	3	432	2114
STAD	ETS2	DSS	0.353162	0.361947	1.91917	Mutant	3	361	2114
STAD	MAPK1	OS	0.822554	0.823247	1.17232	Mutant	4	428	5594
STAD	MAPK1	PFS	0.624474	0.626339	1.3275	Mutant	5	430	5594
STAD	MAPK1	DSS	0.981859	0.982073	1.02286	Mutant	3	361	5594
STAD	MAPK1	DFI	0.34782	0.364957	2.50714	Mutant	3	220	5594
STAD	MAPK3	OS	0.194005	0.222075	0.293464	WT	5	427	5595
STAD	MAPK3	PFS	0.130857	0.163353	0.246951	WT	5	430	5595
STAD	MAPK3	DSS	0.411306	0.423753	0.447134	WT	5	359	5595
STAD	MAPK3	DFI	0.386682	0.996342	1.09147e-07	WT	3	220	5595
STAD	MDM2	OS	0.467239	0.470447	1.44148	Mutant	6	426	4193
STAD	MDM2	PFS	0.640246	0.641156	1.26558	Mutant	6	429	4193
STAD	MDM2	DSS	0.124627	0.134205	2.15113	Mutant	6	358	4193
STAD	MDM4	OS	0.162109	0.192521	0.27049	WT	7	425	4194
STAD	MDM4	PFS	0.0755257	0.109607	0.201007	WT	7	428	4194
STAD	MDM4	DSS	0.120602	0.993476	1.07819e-07	WT	6	358	4194
STAD	MOV10	OS	0.844145	0.844395	0.891837	WT	8	424	4343
STAD	MOV10	PFS	0.877811	0.877175	1.08125	Mutant	8	427	4343
STAD	MOV10	DSS	0.983173	0.983459	1.01495	Mutant	6	358	4343
STAD	MOV10	DFI	0.416129	0.422914	1.7881	Mutant	6	217	4343
STAD	RB1	OS	0.996814	0.996748	0.998147	WT	14	418	5925
STAD	RB1	PFS	0.895623	0.89544	0.946876	WT	15	420	5925
STAD	RB1	DSS	0.903055	0.903529	0.931264	WT	12	352	5925
STAD	RB1	DFI	0.551295	0.554584	1.53499	Mutant	7	216	5925
STAD	RPS27A	OS	0.00852851	0.0189461	5.42336	Mutant	3	429	6233
STAD	RPS27A	PFS	0.0773285	0.0939169	3.31644	Mutant	3	432	6233
STAD	SP1	OS	0.704063	0.704406	1.31001	Mutant	6	426	6667
STAD	SP1	PFS	0.92814	0.927666	0.93751	WT	6	429	6667
STAD	SP1	DSS	0.371073	0.994117	3.01536e-07	WT	4	360	6667
STAD	TFDP1	OS	0.935142	0.9361	0.954242	WT	6	426	7027
STAD	TFDP1	PFS	0.682323	0.682623	0.788025	WT	6	429	7027
STAD	TFDP1	DSS	0.981145	0.980425	1.01773	Mutant	5	359	7027
STAD	TFDP1	DFI	0.971279	0.971437	1.03699	Mutant	4	219	7027
STAD	TFDP2	OS	0.150463	0.993902	1.10116e-07	WT	4	428	7029
STAD	TFDP2	PFS	0.0909701	0.992841	1.0977e-07	WT	4	431	7029
STAD	TFDP2	DSS	0.247187	0.995095	1.09946e-07	WT	4	360	7029
STAD	TFDP2	DFI	0.335963	0.995944	1.08574e-07	WT	4	219	7029
STAD	TNRC6A	OS	0.417448	0.419855	0.758175	WT	26	406	27327
STAD	TNRC6A	PFS	0.379933	0.381698	0.762338	WT	27	408	27327
STAD	TNRC6A	DSS	0.948576	0.950056	0.975705	WT	24	340	27327
STAD	TNRC6A	DFI	0.332561	0.337105	1.57796	Mutant	16	207	27327
STAD	TNRC6B	OS	0.201606	0.207782	0.563662	WT	18	414	23112
STAD	TNRC6B	PFS	0.1941	0.199202	0.586729	WT	18	417	23112
STAD	TNRC6B	DSS	0.137081	0.154434	0.361084	WT	15	349	23112
STAD	TNRC6B	DFI	0.706067	0.707241	1.31343	Mutant	9	214	23112
STAD	TNRC6C	OS	0.339367	0.343509	0.650278	WT	17	415	57690
STAD	TNRC6C	PFS	0.291321	0.294818	0.647761	WT	17	418	57690
STAD	TNRC6C	DSS	0.713518	0.715162	0.829879	WT	15	349	57690
STAD	TNRC6C	DFI	0.719618	0.720455	1.23911	Mutant	10	213	57690
STAD	TP53	OS	0.869315	0.870332	0.975122	WT	213	219	7157
STAD	TP53	PFS	0.896156	0.896941	1.01814	Mutant	213	222	7157
STAD	TP53	DSS	0.959476	0.959295	1.01029	Mutant	182	182	7157
STAD	TP53	DFI	0.607021	0.60745	1.166	Mutant	113	110	7157
STAD	UBC	OS	0.389053	0.392682	1.54187	Mutant	9	423	7316
STAD	UBC	PFS	0.357685	0.361851	1.51149	Mutant	9	426	7316
STAD	UBC	DSS	0.271782	0.280096	1.8853	Mutant	8	356	7316
STAD	UBC	DFI	0.663653	0.66636	1.54837	Mutant	3	220	7316
THCA	TP53	OS	0.678961	0.998246	1.09919e-07	WT	3	493	7157
THCA	TP53	PFS	0.451357	0.995055	3.00243e-07	WT	3	497	7157
THCA	TP53	DSS	0.824757	0.998545	3.00859e-07	WT	3	488	7157
THYM	TP53	OS	7.6417e-05	0.00230781	13.3157	Mutant	4	118	7157
THYM	TP53	PFS	9.59087e-08	2.5721e-05	11.5779	Mutant	4	118	7157
THYM	TP53	DSS	0.00237799	0.0248648	17.2417	Mutant	3	114	7157
UCEC	AGO1	OS	0.159312	0.175747	0.378954	WT	24	506	26523
UCEC	AGO1	PFS	0.0461557	0.0579428	0.330125	WT	24	506	26523
UCEC	AGO1	DSS	0.44765	0.453103	0.582522	WT	24	477	26523
UCEC	AGO1	DFI	0.233374	0.258667	0.3198	WT	18	373	26523
UCEC	AGO3	OS	0.0917589	0.110072	0.318102	WT	25	505	192669
UCEC	AGO3	PFS	0.010358	0.0215174	0.194081	WT	25	505	192669
UCEC	AGO3	DSS	0.302667	0.313216	0.483254	WT	25	476	192669
UCEC	AGO3	DFI	0.040643	0.99466	3.64121e-08	WT	21	370	192669
UCEC	AGO4	OS	0.104706	0.122825	0.331007	WT	23	507	192670
UCEC	AGO4	PFS	0.0299485	0.0406403	0.302244	WT	23	507	192670
UCEC	AGO4	DSS	0.329617	0.339087	0.502189	WT	23	478	192670
UCEC	AGO4	DFI	0.550421	0.553402	0.652257	WT	16	375	192670
UCEC	CDK4	OS	0.11043	0.993324	1.06576e-07	WT	11	519	1019
UCEC	CDK4	PFS	0.0398437	0.991408	1.06462e-07	WT	11	519	1019
UCEC	CDK4	DSS	0.195608	0.994576	1.07092e-07	WT	11	490	1019
UCEC	CDK4	DFI	0.238636	0.995044	1.07992e-07	WT	9	382	1019
UCEC	CDK6	OS	0.152629	0.183732	0.261771	WT	16	514	1021
UCEC	CDK6	PFS	0.0914271	0.109516	0.318804	WT	16	514	1021
UCEC	CDK6	DSS	0.370503	0.385602	0.416261	WT	16	485	1021
UCEC	CDK6	DFI	0.42875	0.440294	0.458874	WT	13	378	1021
UCEC	CDKN2A	OS	0.808299	0.808719	0.783828	WT	8	522	1029
UCEC	CDKN2A	PFS	0.854168	0.854031	0.877175	WT	8	522	1029
UCEC	CDKN2A	DSS	0.924737	0.924829	1.09988	Mutant	8	493	1029
UCEC	CDKN2A	DFI	0.845652	0.845965	1.21665	Mutant	6	385	1029
UCEC	CDKN2C	OS	0.404327	0.417234	0.441759	WT	10	520	1031
UCEC	CDKN2C	PFS	0.39195	0.398958	0.547924	WT	10	520	1031
UCEC	CDKN2C	DSS	0.705763	0.7074	0.684591	WT	10	491	1031
UCEC	CDKN2C	DFI	0.655856	0.65849	0.640029	WT	9	382	1031
UCEC	CDKN2D	OS	0.311325	0.995754	1.07137e-07	WT	3	527	1032
UCEC	CDKN2D	PFS	0.210876	0.991889	2.91153e-07	WT	3	527	1032
UCEC	CDKN2D	DSS	0.449906	0.995062	2.96814e-07	WT	3	498	1032
UCEC	E2F1	OS	0.142688	0.154437	0.432634	WT	30	500	1869
UCEC	E2F1	PFS	0.171368	0.177157	0.569482	WT	30	500	1869
UCEC	E2F1	DSS	0.241644	0.254789	0.440377	WT	29	472	1869
UCEC	E2F1	DFI	0.640427	0.642017	0.758646	WT	24	367	1869
UCEC	E2F2	OS	0.135864	0.993734	1.07742e-07	WT	10	520	1870
UCEC	E2F2	PFS	0.044756	0.991579	1.0743e-07	WT	10	520	1870
UCEC	E2F2	DSS	0.20597	0.994691	1.07535e-07	WT	10	491	1870
UCEC	E2F2	DFI	0.216688	0.994811	1.07661e-07	WT	8	383	1870
UCEC	E2F3	OS	0.506591	0.509202	0.677977	WT	19	511	1871
UCEC	E2F3	PFS	0.104978	0.117295	0.400501	WT	19	511	1871
UCEC	E2F3	DSS	0.312662	0.331829	0.375554	WT	17	484	1871
UCEC	E2F3	DFI	0.120956	0.995854	3.85132e-08	WT	12	379	1871
UCEC	ERF	OS	0.274409	0.28589	0.463498	WT	18	512	2077
UCEC	ERF	PFS	0.191013	0.201398	0.473775	WT	18	512	2077
UCEC	ERF	DSS	0.3338	0.351321	0.389294	WT	17	484	2077
UCEC	ERF	DFI	0.441423	0.452772	0.4687	WT	14	377	2077
UCEC	ETS1	OS	0.160888	0.191514	0.268737	WT	17	513	2113
UCEC	ETS1	PFS	0.195587	0.205715	0.477733	WT	17	513	2113
UCEC	ETS1	DSS	0.341004	0.358127	0.395702	WT	17	484	2113
UCEC	ETS1	DFI	0.557092	0.55917	1.41464	Mutant	14	377	2113
UCEC	ETS2	OS	0.11125	0.144747	0.230426	WT	19	511	2114
UCEC	ETS2	PFS	0.0527495	0.0704084	0.275428	WT	19	511	2114
UCEC	ETS2	DSS	0.101555	0.995626	3.84509e-08	WT	18	483	2114
UCEC	ETS2	DFI	0.381988	0.39637	0.4248	WT	15	376	2114
UCEC	ID1	OS	0.442204	0.453013	2.12841	Mutant	4	526	3397
UCEC	ID1	PFS	0.928093	0.928324	1.09449	Mutant	4	526	3397
UCEC	ID1	DSS	0.587447	0.996422	3.0325e-07	WT	3	498	3397
UCEC	MAPK1	OS	0.151528	0.993982	1.07381e-07	WT	9	521	5594
UCEC	MAPK1	PFS	0.0601289	0.992112	1.07389e-07	WT	9	521	5594
UCEC	MAPK1	DSS	0.247293	0.995131	1.08139e-07	WT	9	492	5594
UCEC	MAPK1	DFI	0.233202	0.994987	1.07939e-07	WT	8	383	5594
UCEC	MAPK3	OS	0.413004	0.42533	0.4455	WT	9	521	5595
UCEC	MAPK3	PFS	0.172363	0.201838	0.275922	WT	9	521	5595
UCEC	MAPK3	DSS	0.810624	0.81104	0.784623	WT	9	492	5595
UCEC	MAPK3	DFI	0.293448	0.995565	1.08886e-07	WT	7	384	5595
UCEC	MDM2	OS	0.11113	0.993337	1.06554e-07	WT	12	518	4193
UCEC	MDM2	PFS	0.0370406	0.99129	1.06268e-07	WT	12	518	4193
UCEC	MDM2	DSS	0.196254	0.994584	1.07084e-07	WT	12	489	4193
UCEC	MDM2	DFI	0.238348	0.99504	1.08008e-07	WT	10	381	4193
UCEC	MDM4	OS	0.0648258	0.995205	3.56233e-08	WT	10	520	4194
UCEC	MDM4	PFS	0.0707479	0.104045	0.193402	WT	10	520	4194
UCEC	MDM4	DSS	0.166283	0.996318	3.78916e-08	WT	10	491	4194
UCEC	MDM4	DFI	0.510579	0.518002	0.520563	WT	9	382	4194
UCEC	MOV10	OS	0.647934	0.648848	0.764992	WT	18	512	4343
UCEC	MOV10	PFS	0.151271	0.162644	0.442391	WT	18	512	4343
UCEC	MOV10	DSS	0.751777	0.752229	0.79658	WT	17	484	4343
UCEC	MOV10	DFI	0.163746	0.996257	3.8977e-08	WT	11	380	4343
UCEC	RB1	OS	0.179064	0.183068	0.625036	WT	67	463	5925
UCEC	RB1	PFS	0.015906	0.0182006	0.489668	WT	67	463	5925
UCEC	RB1	DSS	0.0742875	0.084202	0.408303	WT	62	439	5925
UCEC	RB1	DFI	0.35533	0.358421	0.671958	WT	53	338	5925
UCEC	RPS27A	OS	0.403068	0.994498	3.01701e-07	WT	4	526	6233
UCEC	RPS27A	PFS	0.81139	0.811684	0.78731	WT	4	526	6233
UCEC	RPS27A	DSS	0.477566	0.995328	3.01519e-07	WT	4	497	6233
UCEC	RPS27A	DFI	0.637203	0.640368	1.60254	Mutant	4	387	6233
UCEC	SP1	OS	0.185442	0.200824	0.399719	WT	25	505	6667
UCEC	SP1	PFS	0.052285	0.0643118	0.339144	WT	25	505	6667
UCEC	SP1	DSS	0.492363	0.496621	0.612803	WT	25	476	6667
UCEC	SP1	DFI	0.233126	0.258437	0.319636	WT	20	371	6667
UCEC	TFDP1	OS	0.244115	0.250869	0.555324	WT	38	492	7027
UCEC	TFDP1	PFS	0.12038	0.125772	0.552219	WT	38	492	7027
UCEC	TFDP1	DSS	0.428329	0.432436	0.627696	WT	37	464	7027
UCEC	TFDP1	DFI	0.533419	0.535666	0.69225	WT	29	362	7027
UCEC	TFDP2	OS	0.109297	0.12715	0.33406	WT	28	502	7029
UCEC	TFDP2	PFS	0.243134	0.247479	0.615282	WT	28	502	7029
UCEC	TFDP2	DSS	0.156634	0.187617	0.264217	WT	27	474	7029
UCEC	TFDP2	DFI	0.707165	0.707724	1.21499	Mutant	23	368	7029
UCEC	TNRC6A	OS	0.0616329	0.0694263	0.433047	WT	52	478	27327
UCEC	TNRC6A	PFS	0.0111153	0.0140339	0.408753	WT	52	478	27327
UCEC	TNRC6A	DSS	0.085054	0.0979306	0.374646	WT	50	451	27327
UCEC	TNRC6A	DFI	0.176054	0.184777	0.501913	WT	44	347	27327
UCEC	TNRC6B	OS	0.151457	0.156683	0.570495	WT	54	476	23112
UCEC	TNRC6B	PFS	0.0273502	0.0306116	0.490413	WT	54	476	23112
UCEC	TNRC6B	DSS	0.1903	0.198458	0.512875	WT	51	450	23112
UCEC	TNRC6B	DFI	0.233993	0.241173	0.543728	WT	42	349	23112
UCEC	TNRC6C	OS	0.0756642	0.0882934	0.366668	WT	37	493	57690
UCEC	TNRC6C	PFS	0.0191164	0.0248066	0.359084	WT	37	493	57690
UCEC	TNRC6C	DSS	0.0671506	0.101432	0.191492	WT	35	466	57690
UCEC	TNRC6C	DFI	0.504243	0.50742	0.674424	WT	28	363	57690
UCEC	TP53	OS	0.000208422	0.00029941	2.19237	Mutant	204	326	7157
UCEC	TP53	PFS	0.000103575	0.000134669	1.89064	Mutant	204	326	7157
UCEC	TP53	DSS	8.06989e-07	4.19472e-06	3.6959	Mutant	194	307	7157
UCEC	TP53	DFI	0.00342543	0.00429642	2.16321	Mutant	130	261	7157
UCEC	UBA52	OS	0.340985	0.993749	3.00166e-07	WT	4	526	7311
UCEC	UBA52	PFS	0.695222	0.696931	0.676404	WT	4	526	7311
UCEC	UBA52	DSS	0.411991	0.996517	1.10298e-07	WT	4	497	7311
UCEC	UBA52	DFI	0.760046	0.761023	1.35944	Mutant	4	387	7311
UCEC	UBB	OS	0.0983192	0.995546	3.92049e-08	WT	13	517	7314
UCEC	UBB	PFS	0.0911602	0.125189	0.214552	WT	13	517	7314
UCEC	UBB	DSS	0.159065	0.99621	3.9098e-08	WT	13	488	7314
UCEC	UBB	DFI	0.513663	0.520951	0.523016	WT	11	380	7314
UCEC	UBC	OS	0.62774	0.628833	0.751482	WT	14	516	7316
UCEC	UBC	PFS	0.615665	0.616146	0.794836	WT	14	516	7316
UCEC	UBC	DSS	0.786478	0.786738	0.82257	WT	13	488	7316
UCEC	UBC	DFI	0.256858	0.263622	1.78859	Mutant	12	379	7316
UCS	RB1	OS	0.0677551	0.102392	0.189601	WT	5	52	5925
UCS	RB1	PFS	0.073739	0.092466	0.293374	WT	5	52	5925
UCS	RB1	DSS	0.0689771	0.103661	0.190016	WT	5	48	5925
UCS	RB1	DFI	0.432799	0.445122	0.443622	WT	4	21	5925
UCS	TP53	OS	0.0756782	0.0833637	0.426908	WT	52	5	7157
UCS	TP53	PFS	0.219729	0.223071	0.55618	WT	52	5	7157
UCS	TP53	DSS	0.0842688	0.0931864	0.402977	WT	49	4	7157

## Sheet: Table S5
Supplementary Table 5: Methylation differences for senescence genes in cancers
Cancertype	Symbol	Gene_tag	FC	Trend	P-value	FDR	Entrez
BLCA	CDK6	cg07469637_CDK6	0.121482	Up	7.50457e-08	1.73443e-07	1021
BLCA	CDKN2A	cg07562918_CDKN2A	0.082472	Up	5.76156e-09	1.53458e-08	1029
BLCA	CDKN2B	cg19133618_CDKN2B	-0.0269399	Down	0.000102279	0.00015262	1030
BLCA	CDKN2C	cg25592206_CDKN2C	-0.159539	Down	2.73312e-11	1.02426e-10	1031
BLCA	E2F1	cg19033983_E2F1	-0.0219296	Down	3.72909e-06	6.74839e-06	1869
BLCA	E2F2	cg00914562_E2F2	-0.0102271	Down	0.00368249	0.00441951	1870
BLCA	ERF	cg26860257_ERF	-0.0641353	Down	0.000485669	0.000663038	2077
BLCA	ID1	cg00494337_ID1	-0.0306912	Down	0.000833767	0.0011014	3397
BLCA	MAPK1	cg00014104_MAPK1	-0.19985	Down	3.05941e-10	9.75274e-10	5594
BLCA	MAPK3	cg05902503_MAPK3	0.15666	Up	6.60004e-10	2.00789e-09	5595
BLCA	MDM4	cg17158762_MDM4	0.041241	Up	0.00638628	0.00736703	4194
BLCA	RB1	cg13431205_RB1	0.195432	Up	1.81543e-18	1.85438e-17	5925
BLCA	SP1	cg14794577_SP1	-0.00537197	Down	0.00987946	0.0110201	6667
BLCA	TFDP1	cg05516537_TFDP1	-0.0935821	Down	5.11236e-09	1.37391e-08	7027
BLCA	TFDP2	cg00217306_TFDP2	-0.0916973	Down	1.34686e-09	3.92594e-09	7029
BLCA	TNRC6A	cg01560476_TNRC6A	0.0535913	Up	0.0218633	0.0227583	27327
BLCA	TP53	cg22949073_TP53	-0.191949	Down	1.95894e-09	5.59677e-09	7157
BLCA	UBA52	cg14865907_UBA52	-0.0210709	Down	0.000650236	0.000873045	7311
BLCA	UBB	cg14349843_UBB	0.0251499	Up	0.000100832	0.000150611	7314
BLCA	UBC	cg09692125_UBC	-0.0622456	Down	2.8266e-05	4.5398e-05	7316
BRCA	CDK4	cg19542346_CDK4	0.152987	Up	6.41461e-32	2.27139e-31	1019
BRCA	CDK6	cg07469637_CDK6	0.358214	Up	2.69508e-75	3.66659e-74	1021
BRCA	CDKN2A	cg00718440_CDKN2A	-0.00660014	Down	0.00690717	0.00755817	1029
BRCA	CDKN2D	cg06865036_CDKN2D	-0.0252223	Down	4.70872e-10	7.99869e-10	1032
BRCA	E2F2	cg11526198_E2F2	-0.197123	Down	1.69898e-29	5.5791e-29	1870
BRCA	E2F3	cg13654085_E2F3	-0.0695891	Down	1.05761e-26	3.18447e-26	1871
BRCA	ERF	cg05016224_ERF	0.015988	Up	4.08883e-09	6.68062e-09	2077
BRCA	ETS1	cg18565473_ETS1	0.246813	Up	1.47722e-89	3.32861e-88	2113
BRCA	ETS2	cg15892280_ETS2	0.0957828	Up	9.56629e-25	2.72131e-24	2114
BRCA	MAPK1	cg03321319_MAPK1	0.0026163	Up	2.43805e-07	3.64802e-07	5594
BRCA	MAPK3	cg05902503_MAPK3	0.160853	Up	2.08536e-20	5.17093e-20	5595
BRCA	MDM2	cg09781971_MDM2	-0.0042788	Down	0.0091599	0.00987028	4193
BRCA	MDM4	cg23807009_MDM4	-0.00491169	Down	0.0349511	0.0352418	4194
BRCA	MOV10	cg15095622_MOV10	-0.08955	Down	1.91509e-20	4.75304e-20	4343
BRCA	RB1	cg24342013_RB1	0.0523762	Up	7.56647e-11	1.33001e-10	5925
BRCA	SP1	cg27401989_SP1	-0.00836681	Down	0.0231265	0.0238651	6667
BRCA	TFDP1	cg05833651_TFDP1	-0.0295716	Down	8.34423e-21	2.09485e-20	7027
BRCA	TFDP2	cg00217306_TFDP2	-0.0360408	Down	0.000411876	0.000500683	7029
BRCA	TNRC6A	cg09018299_TNRC6A	-0.0540928	Down	0.00164439	0.00190642	27327
BRCA	TNRC6C	cg26740249_TNRC6C	-0.0277093	Down	0.0124419	0.0132228	57690
BRCA	TP53	cg12041075_TP53	0.0975353	Up	1.40848e-23	3.85615e-23	7157
BRCA	UBA52	cg14865907_UBA52	-0.00750966	Down	0.0239115	0.0246306	7311
BRCA	UBB	cg25745651_UBB	0.0129295	Up	6.0425e-07	8.83387e-07	7314
COAD	CDK4	cg19542346_CDK4	-0.0625904	Down	9.0084e-05	0.000127352	1019
COAD	CDKN2A	cg13601799_CDKN2A	0.195149	Up	1.58331e-26	8.83359e-26	1029
COAD	CDKN2B	cg08390209_CDKN2B	0.110105	Up	1.04646e-08	2.0918e-08	1030
COAD	E2F2	cg09119494_E2F2	-0.025782	Down	0.00988717	0.0107671	1870
COAD	E2F3	cg13654085_E2F3	-0.175465	Down	1.71836e-31	1.25834e-30	1871
COAD	ERF	cg26860257_ERF	-0.0767915	Down	4.06134e-11	9.66046e-11	2077
COAD	ETS1	cg26559804_ETS1	0.238972	Up	8.71086e-22	3.78602e-21	2113
COAD	ETS2	cg16734191_ETS2	0.0653291	Up	1.30595e-06	2.20133e-06	2114
COAD	MAPK3	cg02286008_MAPK3	-0.0951202	Down	1.87059e-09	3.94934e-09	5595
COAD	MOV10	cg11257300_MOV10	-0.0524581	Down	3.42119e-08	6.5864e-08	4343
COAD	RB1	cg19427472_RB1	0.0540403	Up	2.0079e-05	3.0424e-05	5925
COAD	RPS27A	cg02717117_RPS27A	-0.0720617	Down	0.000418905	0.000549344	6233
COAD	SP1	cg12499542_SP1	0.036338	Up	6.4954e-05	9.3431e-05	6667
COAD	TFDP1	cg03908017_TFDP1	-0.0267972	Down	7.12755e-07	1.22862e-06	7027
COAD	TFDP2	cg00217306_TFDP2	-0.0610009	Down	6.0064e-05	8.6673e-05	7029
COAD	TNRC6A	cg01560476_TNRC6A	0.0628993	Up	0.000457703	0.000597166	27327
COAD	TNRC6B	cg19131049_TNRC6B	0.00714268	Up	1.5394e-05	2.3556e-05	23112
COAD	TP53	cg13169780_TP53	0.00513229	Up	2.5733e-05	3.8606e-05	7157
COAD	UBB	cg05090851_UBB	-0.0071839	Down	0.00154619	0.00188792	7314
ESCA	CDKN2A	cg00718440_CDKN2A	-0.0126726	Down	0.000532336	0.00119206	1029
ESCA	CDKN2C	cg25592206_CDKN2C	-0.104415	Down	0.00182044	0.00306581	1031
ESCA	CDKN2D	cg05338317_CDKN2D	0.0031035	Up	0.00023831	0.000652313	1032
ESCA	E2F1	cg14618681_E2F1	-0.00309752	Down	0.00817043	0.00992067	1869
ESCA	E2F2	cg23574449_E2F2	-0.00904122	Down	0.000430584	0.00101394	1870
ESCA	MAPK1	cg24204556_MAPK1	0.00318203	Up	0.000396136	0.00095396	5594
ESCA	MAPK3	cg05902503_MAPK3	0.0989583	Up	0.00749781	0.00924856	5595
ESCA	MDM4	cg17158762_MDM4	0.063339	Up	0.000579895	0.0012695	4194
ESCA	RB1	cg03085377_RB1	0.154324	Up	0.000994951	0.00191687	5925
ESCA	SP1	cg25186332_SP1	-0.106465	Down	0.0163517	0.017282	6667
ESCA	TFDP2	cg00217306_TFDP2	0.0744647	Up	0.00326463	0.00483532	7029
ESCA	TP53	cg22949073_TP53	-0.106036	Down	0.00203843	0.00334323	7157
ESCA	UBC	cg19658829_UBC	0.00279463	Up	0.013986	0.0152382	7316
HNSC	CDK4	cg03829839_CDK4	0.0537346	Up	0.00340518	0.00398257	1019
HNSC	CDK6	cg19103429_CDK6	-0.0935315	Down	6.6001e-05	9.5162e-05	1021
HNSC	CDKN2A	cg00718440_CDKN2A	-0.0239955	Down	1.27415e-11	3.14359e-11	1029
HNSC	CDKN2C	cg25592206_CDKN2C	-0.106538	Down	5.58045e-16	1.76424e-15	1031
HNSC	CDKN2D	cg05346832_CDKN2D	-0.0211256	Down	8.8561e-08	1.66217e-07	1032
HNSC	E2F1	cg19033983_E2F1	-0.0161088	Down	2.98048e-08	5.78382e-08	1869
HNSC	E2F3	cg21803390_E2F3	0.00140334	Up	0.000451204	0.000589267	1871
HNSC	ETS1	cg26559804_ETS1	-0.2305	Down	8.76196e-15	2.59769e-14	2113
HNSC	MAPK1	cg00014104_MAPK1	-0.0660913	Down	7.50687e-06	1.1866e-05	5594
HNSC	MDM4	cg17158762_MDM4	0.0553638	Up	7.92928e-13	2.09752e-12	4194
HNSC	RB1	cg03085377_RB1	0.052562	Up	0.000157836	0.000217434	5925
HNSC	RPS27A	cg15587603_RPS27A	-0.00424065	Down	0.0259421	0.0266485	6233
HNSC	TFDP1	cg16637188_TFDP1	-0.0214679	Down	9.18198e-10	1.97752e-09	7027
HNSC	TFDP2	cg04109067_TFDP2	-0.0185781	Down	0.00147678	0.00181203	7029
HNSC	TP53	cg05479194_TP53	-0.0126951	Down	4.86304e-07	8.56492e-07	7157
HNSC	UBB	cg05090851_UBB	0.00960375	Up	0.0145532	0.0155479	7314
HNSC	UBC	cg09692125_UBC	-0.0309992	Down	0.0107825	0.0117627	7316
KIRC	CDK4	cg27479817_CDK4	0.00132615	Up	1.0912e-05	1.378e-05	1019
KIRC	CDK6	cg07266431_CDK6	-0.200042	Down	6.42349e-49	4.42773e-48	1021
KIRC	CDKN2A	cg13601799_CDKN2A	0.0255274	Up	4.08021e-09	6.10424e-09	1029
KIRC	CDKN2C	cg25592206_CDKN2C	-0.118272	Down	2.1967e-33	8.40031e-33	1031
KIRC	CDKN2D	cg25685983_CDKN2D	-0.0449606	Down	3.93629e-10	6.17041e-10	1032
KIRC	E2F1	cg14030719_E2F1	-0.063668	Down	1.30708e-32	4.88592e-32	1869
KIRC	E2F2	cg09119494_E2F2	-0.249677	Down	5.98151e-124	7.9467e-122	1870
KIRC	E2F3	cg14788563_E2F3	-0.0737345	Down	1.86248e-22	4.90855e-22	1871
KIRC	ETS1	cg18531204_ETS1	-0.0210706	Down	7.43047e-11	1.20108e-10	2113
KIRC	ETS2	cg00168694_ETS2	-0.377999	Down	1.40316e-131	2.53383e-129	2114
KIRC	ID1	cg24056028_ID1	0.00151533	Up	0.000997284	0.00112141	3397
KIRC	MAPK1	cg01067963_MAPK1	0.00363563	Up	0.000495935	0.0005689	5594
KIRC	MAPK3	cg05902503_MAPK3	0.0569074	Up	4.75456e-23	1.27958e-22	5595
KIRC	MOV10	cg20974139_MOV10	0.00702336	Up	0.00795663	0.0084182	4343
KIRC	RB1	cg11882053_RB1	0.0200771	Up	1.25697e-09	1.9234e-09	5925
KIRC	RPS27A	cg04530116_RPS27A	0.00287103	Up	0.000642564	0.000731765	6233
KIRC	TFDP1	cg14759482_TFDP1	0.160221	Up	2.65076e-58	2.65022e-57	7027
KIRC	TFDP2	cg00217306_TFDP2	-0.0673206	Down	1.85918e-17	4.00858e-17	7029
KIRC	TNRC6B	cg01381829_TNRC6B	-0.064098	Down	5.85185e-08	8.27965e-08	23112
KIRC	TNRC6C	cg07787614_TNRC6C	0.0328066	Up	0.00173855	0.00192607	57690
KIRC	TP53	cg18198734_TP53	-0.0371363	Down	2.61029e-14	4.91639e-14	7157
KIRC	UBA52	cg18470852_UBA52	0.00136901	Up	2.26689e-11	3.75513e-11	7311
KIRC	UBC	cg09692125_UBC	-0.212138	Down	2.82605e-125	3.93682e-123	7316
KIRP	CDKN2B	cg13926295_CDKN2B	-0.0213626	Down	4.91941e-09	1.02117e-08	1030
KIRP	CDKN2C	cg00908631_CDKN2C	-0.0626027	Down	2.1102e-05	3.1329e-05	1031
KIRP	CDKN2D	cg06865036_CDKN2D	-0.024309	Down	2.0959e-05	3.1132e-05	1032
KIRP	E2F1	cg19033983_E2F1	-0.0110443	Down	0.000210654	0.000281981	1869
KIRP	E2F3	cg13654085_E2F3	0.0667777	Up	9.63558e-11	2.29715e-10	1871
KIRP	ERF	cg26860257_ERF	0.276931	Up	2.42218e-33	2.91339e-32	2077
KIRP	ETS1	cg11760500_ETS1	0.144678	Up	3.05682e-19	1.33512e-18	2113
KIRP	ETS2	cg23110422_ETS2	0.105014	Up	1.86004e-30	1.81645e-29	2114
KIRP	MDM4	cg20286844_MDM4	-0.00979145	Down	8.55807e-07	1.44717e-06	4194
KIRP	MOV10	cg00118507_MOV10	0.045896	Up	6.51924e-10	1.4603e-09	4343
KIRP	RB1	cg11882053_RB1	0.0374251	Up	8.2025e-12	2.1153e-11	5925
KIRP	RPS27A	cg08053355_RPS27A	-0.0129643	Down	4.21644e-06	6.6974e-06	6233
KIRP	SP1	cg12499542_SP1	0.0404993	Up	0.000112493	0.000154756	6667
KIRP	TFDP1	cg04940089_TFDP1	0.0354459	Up	1.85438e-11	4.65218e-11	7027
KIRP	TNRC6A	cg27078729_TNRC6A	-0.0110717	Down	2.91599e-06	4.69278e-06	27327
KIRP	TNRC6C	cg04498014_TNRC6C	0.106875	Up	3.81344e-12	1.00976e-11	57690
KIRP	TP53	cg18198734_TP53	0.0500509	Up	9.96216e-17	3.65867e-16	7157
KIRP	UBC	cg12984369_UBC	-0.147749	Down	1.52155e-23	9.05938e-23	7316
LIHC	CDK4	cg19542346_CDK4	0.0324245	Up	0.0377058	0.0377231	1019
LIHC	CDKN2A	cg00718440_CDKN2A	-0.011657	Down	0.00924177	0.00994239	1029
LIHC	CDKN2B	cg13926295_CDKN2B	-0.0162944	Down	8.1374e-05	0.000104269	1030
LIHC	CDKN2C	cg25592206_CDKN2C	-0.241371	Down	1.12772e-55	2.31998e-54	1031
LIHC	CDKN2D	cg25685983_CDKN2D	-0.0989251	Down	4.03715e-17	1.1e-16	1032
LIHC	E2F1	cg00509772_E2F1	-0.130667	Down	2.05887e-26	9.12545e-26	1869
LIHC	E2F2	cg11526198_E2F2	-0.102275	Down	2.17275e-33	1.36085e-32	1870
LIHC	E2F3	cg05450477_E2F3	-0.103422	Down	3.54726e-27	1.63136e-26	1871
LIHC	ERF	cg05016224_ERF	-0.0229947	Down	1.54006e-07	2.38802e-07	2077
LIHC	ETS2	cg22703724_ETS2	0.0084672	Up	0.00134326	0.00156002	2114
LIHC	MAPK1	cg00578437_MAPK1	0.0198892	Up	0.000201589	0.000250531	5594
LIHC	MAPK3	cg05445914_MAPK3	0.0111493	Up	0.0142478	0.0150035	5595
LIHC	MDM2	cg01202278_MDM2	0.0130428	Up	1.63087e-06	2.35704e-06	4193
LIHC	MOV10	cg15095622_MOV10	-0.170808	Down	1.71338e-28	8.40251e-28	4343
LIHC	RB1	cg24342013_RB1	0.0664504	Up	2.44417e-10	4.5419e-10	5925
LIHC	TFDP1	cg05516537_TFDP1	-0.142057	Down	4.69341e-18	1.34727e-17	7027
LIHC	TFDP2	cg00217306_TFDP2	-0.0374277	Down	2.3782e-05	3.1645e-05	7029
LIHC	TNRC6B	cg22508831_TNRC6B	-0.0115576	Down	0.0100008	0.0107211	23112
LIHC	TNRC6C	cg27579805_TNRC6C	-0.0470902	Down	5.1775e-05	6.7358e-05	57690
LIHC	TP53	cg10792831_TP53	-0.0170235	Down	5.50371e-07	8.21757e-07	7157
LIHC	UBB	cg23752691_UBB	0.010707	Up	3.0806e-12	6.43259e-12	7314
LIHC	UBC	cg09692125_UBC	-0.10654	Down	2.59733e-22	9.34897e-22	7316
LUAD	CDK6	cg07469637_CDK6	0.176983	Up	1.1701e-47	2.65988e-46	1021
LUAD	CDKN2A	cg07562918_CDKN2A	0.0588752	Up	6.95968e-07	1.10606e-06	1029
LUAD	CDKN2C	cg00908631_CDKN2C	-0.157478	Down	6.62372e-29	5.11555e-28	1031
LUAD	CDKN2D	cg05346832_CDKN2D	-0.0336298	Down	8.94239e-10	1.74333e-09	1032
LUAD	E2F1	cg00509772_E2F1	-0.0691317	Down	6.1266e-09	1.13106e-08	1869
LUAD	E2F2	cg03058012_E2F2	-0.0236676	Down	5.4971e-05	7.4988e-05	1870
LUAD	E2F3	cg22621731_E2F3	-0.0180766	Down	0.000234204	0.000301334	1871
LUAD	ERF	cg26860257_ERF	0.0990213	Up	3.30101e-19	1.29461e-18	2077
LUAD	ETS1	cg26559804_ETS1	0.0754342	Up	2.51272e-06	3.83157e-06	2113
LUAD	ETS2	cg15892280_ETS2	0.126278	Up	1.33703e-32	1.30434e-31	2114
LUAD	ID1	cg09923107_ID1	0.0124645	Up	8.9124e-05	0.000119586	3397
LUAD	MAPK1	cg14815005_MAPK1	-0.009381	Down	0.0146061	0.0154839	5594
LUAD	MAPK3	cg05902503_MAPK3	0.133319	Up	3.97232e-14	1.07306e-13	5595
LUAD	RB1	cg11882053_RB1	0.0670186	Up	7.37317e-09	1.35311e-08	5925
LUAD	RPS27A	cg02717117_RPS27A	-0.100773	Down	1.88854e-12	4.4949e-12	6233
LUAD	TNRC6A	cg06420129_TNRC6A	-0.03129	Down	0.00714805	0.00787021	27327
LUAD	TNRC6B	cg01381829_TNRC6B	-0.2258	Down	1.72181e-23	9.21151e-23	23112
LUAD	TNRC6C	cg26740249_TNRC6C	0.134832	Up	2.94999e-14	8.04834e-14	57690
LUAD	TP53	cg00807143_TP53	-0.0117284	Down	0.00151396	0.00179919	7157
LUAD	UBC	cg09692125_UBC	-0.0552	Down	1.14217e-08	2.06162e-08	7316
LUSC	CDK4	cg03829839_CDK4	-0.0933234	Down	1.06543e-12	1.85459e-12	1019
LUSC	CDKN2A	cg00718440_CDKN2A	-0.00668079	Down	0.011987	0.0123952	1029
LUSC	CDKN2C	cg00908631_CDKN2C	-0.154226	Down	5.45785e-28	2.06977e-27	1031
LUSC	E2F1	cg00509772_E2F1	-0.133555	Down	3.83304e-32	1.75269e-31	1869
LUSC	E2F2	cg03058012_E2F2	-0.0748158	Down	2.74685e-40	1.83746e-39	1870
LUSC	E2F3	cg04457354_E2F3	-0.0511716	Down	1.53015e-17	3.42745e-17	1871
LUSC	ERF	cg26860257_ERF	-0.0463559	Down	0.000177355	0.000202561	2077
LUSC	ETS1	cg26503877_ETS1	0.142314	Up	1.33062e-16	2.83672e-16	2113
LUSC	ETS2	cg23110422_ETS2	0.086284	Up	1.102e-12	1.91693e-12	2114
LUSC	ID1	cg05194250_ID1	0.00885205	Up	9.1881e-21	2.43266e-20	3397
LUSC	MAPK1	cg00014104_MAPK1	-0.131036	Down	4.57381e-19	1.10908e-18	5594
LUSC	MAPK3	cg05280148_MAPK3	0.006704	Up	2.0044e-05	2.4148e-05	5595
LUSC	MDM2	cg01202278_MDM2	0.0125541	Up	2.4054e-05	2.8872e-05	4193
LUSC	MDM4	cg02067431_MDM4	-0.00946242	Down	3.78371e-08	5.25918e-08	4194
LUSC	RB1	cg26740195_RB1	0.104753	Up	1.5527e-28	6.06323e-28	5925
LUSC	SP1	cg12499542_SP1	-0.050003	Down	7.76802e-11	1.23371e-10	6667
LUSC	TFDP1	cg00407988_TFDP1	-0.0211475	Down	3.43899e-08	4.7892e-08	7027
LUSC	TFDP2	cg00217306_TFDP2	0.113611	Up	1.55184e-22	4.49853e-22	7029
LUSC	TNRC6A	cg27078729_TNRC6A	-0.0120476	Down	3.49546e-06	4.3783e-06	27327
LUSC	TNRC6B	cg01381829_TNRC6B	-0.326607	Down	1.44914e-42	1.06777e-41	23112
LUSC	TP53	cg22949073_TP53	-0.227761	Down	4.81291e-56	6.55114e-55	7157
LUSC	UBB	cg23752691_UBB	0.0291898	Up	9.56724e-07	1.23572e-06	7314
LUSC	UBC	cg12984369_UBC	-0.102387	Down	5.67185e-16	1.16816e-15	7316
PAAD	CDK4	cg07116851_CDK4	0.00470976	Up	0.00608418	0.00791496	1019
PAAD	CDK6	cg19103429_CDK6	-0.153006	Down	0.00254066	0.00390524	1021
PAAD	CDKN2C	cg07013994_CDKN2C	0.00244613	Up	0.00889776	0.0107799	1031
PAAD	E2F1	cg00509772_E2F1	-0.106505	Down	0.00844781	0.0103334	1869
PAAD	ERF	cg26860257_ERF	-0.120591	Down	0.000537758	0.00108797	2077
PAAD	ETS2	cg15892280_ETS2	-0.145806	Down	0.010051	0.0118966	2114
PAAD	ID1	cg21626886_ID1	0.00393415	Up	3.5149e-05	0.000112912	3397
PAAD	MAPK3	cg02286008_MAPK3	-0.11185	Down	0.00596862	0.00779559	5595
PAAD	MDM2	cg24703804_MDM2	0.00609703	Up	0.0206457	0.0210471	4193
PAAD	MDM4	cg20286844_MDM4	0.00430674	Up	0.0176351	0.0185876	4194
PAAD	RPS27A	cg04530116_RPS27A	0.00692274	Up	0.0101474	0.0119899	6233
PAAD	TFDP1	cg04940089_TFDP1	-0.0121062	Down	0.00248764	0.0038381	7027
PAAD	TNRC6B	cg13219509_TNRC6B	0.0100227	Up	0.00328742	0.00482138	23112
PAAD	UBB	cg25692892_UBB	0.0212528	Up	0.0128711	0.0145012	7314
PAAD	UBC	cg26853536_UBC	-0.168006	Down	2.95086e-06	1.4115e-05	7316
PRAD	CDK4	cg07788451_CDK4	-0.0173207	Down	1.88858e-19	9.93492e-19	1019
PRAD	CDK6	cg00907204_CDK6	0.0285582	Up	8.72257e-07	1.35692e-06	1021
PRAD	CDKN2A	cg00718440_CDKN2A	-0.0189251	Down	5.65629e-14	1.72099e-13	1029
PRAD	CDKN2B	cg08390209_CDKN2B	0.189953	Up	1.7098e-22	1.27874e-21	1030
PRAD	CDKN2D	cg05346832_CDKN2D	-0.0242839	Down	1.76935e-11	4.21493e-11	1032
PRAD	E2F2	cg23574449_E2F2	-0.0129168	Down	1.13132e-08	2.08352e-08	1870
PRAD	E2F3	cg14788563_E2F3	-0.0455271	Down	1.96623e-06	2.96705e-06	1871
PRAD	ERF	cg11997223_ERF	0.0652463	Up	6.09165e-11	1.3849e-10	2077
PRAD	ETS1	cg26559804_ETS1	0.131485	Up	1.44276e-06	2.20279e-06	2113
PRAD	ETS2	cg15892280_ETS2	0.177675	Up	5.80792e-25	6.15683e-24	2114
PRAD	MAPK1	cg11335969_MAPK1	-0.0141482	Down	2.06124e-10	4.45656e-10	5594
PRAD	MAPK3	cg05445914_MAPK3	0.011354	Up	5.95354e-07	9.39315e-07	5595
PRAD	MDM2	cg11603030_MDM2	0.00339009	Up	2.8991e-07	4.6969e-07	4193
PRAD	MDM4	cg20286844_MDM4	-0.0144623	Down	9.67706e-13	2.62171e-12	4194
PRAD	MOV10	cg00118507_MOV10	-0.103672	Down	1.32565e-09	2.64771e-09	4343
PRAD	RB1	cg13389575_RB1	-0.181416	Down	2.67481e-22	1.94535e-21	5925
PRAD	RPS27A	cg09493857_RPS27A	-0.00652809	Down	0.000257027	0.000318422	6233
PRAD	SP1	cg25186332_SP1	0.258862	Up	7.72726e-20	4.21222e-19	6667
PRAD	TFDP1	cg00640775_TFDP1	-0.101227	Down	4.6146e-05	6.1206e-05	7027
PRAD	TFDP2	cg04109067_TFDP2	-0.0524865	Down	2.36574e-32	6.75204e-31	7029
PRAD	TNRC6A	cg09018299_TNRC6A	0.330072	Up	5.41417e-24	5.01061e-23	27327
PRAD	TNRC6B	cg14150023_TNRC6B	-0.173287	Down	3.71021e-18	1.69663e-17	23112
PRAD	TP53	cg22949073_TP53	0.152097	Up	6.61324e-11	1.49812e-10	7157
PRAD	UBA52	cg24198128_UBA52	-0.0124794	Down	8.01999e-08	1.36276e-07	7311
PRAD	UBB	cg05090851_UBB	-0.0132737	Down	8.24253e-14	2.47453e-13	7314
PRAD	UBC	cg26853536_UBC	-0.13411	Down	1.45868e-11	3.50048e-11	7316
THCA	CDK4	cg00599273_CDK4	-0.0204873	Down	0.00074	0.00105282	1019
THCA	CDK6	cg07469637_CDK6	0.0393633	Up	2.80877e-10	8.65982e-10	1021
THCA	CDKN2A	cg12840719_CDKN2A	0.0319687	Up	5.18989e-11	1.71312e-10	1029
THCA	CDKN2C	cg15631690_CDKN2C	-0.0429957	Down	1.04388e-06	2.21775e-06	1031
THCA	E2F2	cg09119494_E2F2	-0.0634319	Down	5.15281e-09	1.4074e-08	1870
THCA	ERF	cg26860257_ERF	-0.0612413	Down	5.69494e-11	1.87123e-10	2077
THCA	MAPK1	cg00578437_MAPK1	-0.0289229	Down	9.81675e-17	5.1082e-16	5594
THCA	MAPK3	cg02286008_MAPK3	0.0334008	Up	8.26888e-06	1.5734e-05	5595
THCA	MOV10	cg03417473_MOV10	-0.058451	Down	0.000328752	0.000497092	4343
THCA	SP1	cg11606261_SP1	-0.189067	Down	1.24026e-64	5.38285e-63	6667
THCA	TFDP1	cg01815801_TFDP1	0.0500956	Up	9.78718e-11	3.13881e-10	7027
THCA	TNRC6A	cg01560476_TNRC6A	0.0464386	Up	0.000921051	0.00128722	27327
THCA	UBC	cg26853536_UBC	-0.047927	Down	8.7836e-05	0.000145546	7316
UCEC	CDK4	cg19542346_CDK4	-0.0567161	Down	0.00296765	0.003446	1019
UCEC	CDK6	cg07469637_CDK6	0.153322	Up	2.28308e-25	1.03305e-24	1021
UCEC	CDKN2B	cg02400248_CDKN2B	-0.00579567	Down	1.36093e-06	2.03043e-06	1030
UCEC	CDKN2C	cg27393398_CDKN2C	0.0139095	Up	0.0001488	0.000192892	1031
UCEC	E2F2	cg11526198_E2F2	-0.186575	Down	6.33762e-12	1.29064e-11	1870
UCEC	E2F3	cg05450477_E2F3	-0.449244	Down	5.54078e-36	4.34776e-35	1871
UCEC	ETS1	cg26559804_ETS1	0.167679	Up	1.03015e-06	1.54847e-06	2113
UCEC	ETS2	cg15892280_ETS2	-0.0672341	Down	0.000171812	0.000221772	2114
UCEC	ID1	cg00494337_ID1	-0.115271	Down	2.85197e-06	4.16573e-06	3397
UCEC	MAPK3	cg05902503_MAPK3	0.199024	Up	4.89895e-23	1.94421e-22	5595
UCEC	MDM2	cg09781971_MDM2	-0.00435923	Down	0.00904683	0.0098935	4193
UCEC	MDM4	cg17158762_MDM4	0.0811415	Up	2.01429e-10	3.75706e-10	4194
UCEC	MOV10	cg15095622_MOV10	0.120543	Up	1.07693e-09	1.93224e-09	4343
UCEC	RB1	cg11408952_RB1	0.145008	Up	3.33734e-25	1.48889e-24	5925
UCEC	TFDP2	cg04109067_TFDP2	-0.02357	Down	0.00047345	0.000589933	7029
UCEC	TNRC6A	cg01560476_TNRC6A	0.238354	Up	2.40823e-16	6.35665e-16	27327
UCEC	TNRC6B	cg22508831_TNRC6B	0.00563065	Up	0.0259868	0.0266607	23112
UCEC	UBB	cg00960580_UBB	-0.0466203	Down	1.8664e-05	2.5835e-05	7314

## Sheet: Table S6
Supplementary Table 6: Correlation of DNA methylation with senescence genes expression
Cancertype	Symbol	Gene	Spearman	FDR	Entrez
ACC	CDK4	cg13521951_CDK4	-0.529674	7.90508e-07	1019
ACC	CDK6	cg00907204_CDK6	-0.425438	0.000107864	1021
ACC	CDKN2A	cg12840719_CDKN2A	0.382059	0.000560374	1029
ACC	CDKN2B	cg19133618_CDKN2B	0.0143622	0.899879	1030
ACC	CDKN2C	cg25592206_CDKN2C	-0.365823	0.000985174	1031
ACC	CDKN2D	cg25685983_CDKN2D	-0.550463	2.45744e-07	1032
ACC	E2F1	cg00505393_E2F1	-0.292308	0.00916372	1869
ACC	E2F2	cg03058012_E2F2	-0.143281	0.207324	1870
ACC	E2F3	cg15585670_E2F3	-0.457254	2.8009e-05	1871
ACC	ERF	cg12219828_ERF	-0.368574	0.000897091	2077
ACC	ETS1	cg26503877_ETS1	-0.700049	0	2113
ACC	ETS2	cg15892280_ETS2	-0.627945	0	2114
ACC	ID1	cg27562717_ID1	0.0616602	0.588602	3397
ACC	MAPK1	cg11265916_MAPK1	0.104163	0.360207	5594
ACC	MAPK3	cg05313261_MAPK3	-0.33834	0.00240869	5595
ACC	MDM2	cg01202278_MDM2	-0.43739	6.5947e-05	4193
ACC	MDM4	cg17158762_MDM4	-0.0885589	0.436894	4194
ACC	MOV10	cg11257300_MOV10	0.14832	0.191663	4343
ACC	RB1	cg01559904_RB1	-0.23313	0.0388931	5925
ACC	RPS27A	cg14606286_RPS27A	-0.446641	4.4531e-05	6233
ACC	SP1	cg02491754_SP1	-0.295959	0.00830034	6667
ACC	TFDP1	cg03908017_TFDP1	-0.383155	0.000538907	7027
ACC	TFDP2	cg00217306_TFDP2	-0.261806	0.0200209	7029
ACC	TNRC6A	cg03156546_TNRC6A	-0.562196	1.22714e-07	27327
ACC	TNRC6B	cg04870498_TNRC6B	-0.510613	2.17267e-06	23112
ACC	TNRC6C	cg04268643_TNRC6C	-0.338583	0.00239047	57690
ACC	TP53	cg10792831_TP53	0.0466407	0.682565	7157
ACC	UBA52	cg14865907_UBA52	-0.404163	0.000248469	7311
ACC	UBB	cg01286555_UBB	-0.502532	3.28207e-06	7314
ACC	UBC	cg26853536_UBC	-0.406183	0.000230049	7316
BLCA	CDK4	cg19542346_CDK4	-0.228668	3.25759e-06	1019
BLCA	CDK6	cg07469637_CDK6	-0.654276	0	1021
BLCA	CDKN2A	cg07562918_CDKN2A	-0.451196	0	1029
BLCA	CDKN2B	cg19133618_CDKN2B	-0.242538	7.70752e-07	1030
BLCA	CDKN2C	cg25592206_CDKN2C	-0.419909	0	1031
BLCA	CDKN2D	cg06865036_CDKN2D	-0.133046	0.00715736	1032
BLCA	E2F1	cg19033983_E2F1	-0.314311	1.05441e-10	1869
BLCA	E2F2	cg00914562_E2F2	-0.0977195	0.0485826	1870
BLCA	E2F3	cg15585670_E2F3	-0.515588	0	1871
BLCA	ERF	cg26860257_ERF	-0.337882	3.18857e-12	2077
BLCA	ETS1	cg11588197_ETS1	-0.383918	5.89388e-16	2113
BLCA	ETS2	cg23110422_ETS2	-0.653544	0	2114
BLCA	ID1	cg00494337_ID1	-0.417216	0	3397
BLCA	MAPK1	cg00014104_MAPK1	-0.0459692	0.354204	5594
BLCA	MAPK3	cg05902503_MAPK3	-0.284104	6.03986e-09	5595
BLCA	MDM2	cg24703804_MDM2	-0.482756	0	4193
BLCA	MDM4	cg17158762_MDM4	-0.140721	0.00443087	4194
BLCA	MOV10	cg08355353_MOV10	-0.149786	0.00244071	4343
BLCA	RB1	cg13431205_RB1	-0.000954637	0.984657	5925
BLCA	RPS27A	cg04530116_RPS27A	-0.209293	2.1152e-05	6233
BLCA	SP1	cg14794577_SP1	0.0684644	0.16743	6667
BLCA	TFDP1	cg05516537_TFDP1	-0.307244	2.83399e-10	7027
BLCA	TFDP2	cg00217306_TFDP2	0.00372358	0.940229	7029
BLCA	TNRC6A	cg01560476_TNRC6A	-0.390792	8.53826e-18	27327
BLCA	TNRC6B	cg25276892_TNRC6B	-0.285613	4.98775e-09	23112
BLCA	TNRC6C	cg26740249_TNRC6C	-0.131099	0.00805377	57690
BLCA	TP53	cg22949073_TP53	-0.130114	0.00854452	7157
BLCA	UBA52	cg14865907_UBA52	-0.222905	5.7819e-06	7311
BLCA	UBB	cg14349843_UBB	-0.204459	3.2886e-05	7314
BLCA	UBC	cg09692125_UBC	-0.217829	9.46733e-06	7316
BRCA	CDK4	cg19542346_CDK4	-0.316981	3.04109e-17	1019
BRCA	CDK6	cg07469637_CDK6	-0.66266	0	1021
BRCA	CDKN2A	cg00718440_CDKN2A	-0.122376	0.00144334	1029
BRCA	CDKN2B	cg13926295_CDKN2B	-0.00979124	0.799413	1030
BRCA	CDKN2C	cg25592206_CDKN2C	-0.159341	3.1572e-05	1031
BRCA	CDKN2D	cg06865036_CDKN2D	-0.168962	1.0327e-05	1032
BRCA	E2F1	cg00509772_E2F1	-0.449529	0	1869
BRCA	E2F2	cg11526198_E2F2	-0.200603	1.44395e-07	1870
BRCA	E2F3	cg13654085_E2F3	-0.372437	1.1429e-23	1871
BRCA	ERF	cg05016224_ERF	-0.290895	1.56377e-14	2077
BRCA	ETS1	cg18565473_ETS1	-0.337696	1.70964e-19	2113
BRCA	ETS2	cg15892280_ETS2	-0.374439	6.32934e-24	2114
BRCA	ID1	cg05194250_ID1	0.029667	0.441152	3397
BRCA	MAPK1	cg03321319_MAPK1	-0.138217	0.00031688	5594
BRCA	MAPK3	cg05902503_MAPK3	-0.221744	6.18999e-09	5595
BRCA	MDM2	cg09781971_MDM2	-0.331805	6.68456e-19	4193
BRCA	MDM4	cg23807009_MDM4	0.0306677	0.42599	4194
BRCA	MOV10	cg15095622_MOV10	-0.0601713	0.118059	4343
BRCA	RB1	cg24342013_RB1	0.0841628	0.0286648	5925
BRCA	RPS27A	cg05027052_RPS27A	-0.263397	4.15613e-12	6233
BRCA	SP1	cg27401989_SP1	0.185311	1.22689e-06	6667
BRCA	TFDP1	cg05833651_TFDP1	-0.316792	4.05382e-17	7027
BRCA	TFDP2	cg00217306_TFDP2	0.0265018	0.491423	7029
BRCA	TNRC6A	cg09018299_TNRC6A	-0.332804	4.85263e-19	27327
BRCA	TNRC6B	cg08758916_TNRC6B	-0.248373	6.7576e-11	23112
BRCA	TNRC6C	cg26740249_TNRC6C	-0.209349	3.92921e-08	57690
BRCA	TP53	cg12041075_TP53	-0.0623341	0.105391	7157
BRCA	UBA52	cg14865907_UBA52	-0.224634	3.51969e-09	7311
BRCA	UBB	cg25745651_UBB	-0.179248	2.73387e-06	7314
BRCA	UBC	cg09692125_UBC	-0.167982	1.1632e-05	7316
CESC	CDK4	cg19542346_CDK4	-0.233483	4.1341e-05	1019
CESC	CDK6	cg07469637_CDK6	-0.615335	0	1021
CESC	CDKN2A	cg04026675_CDKN2A	-0.234679	3.7672e-05	1029
CESC	CDKN2B	cg08390209_CDKN2B	-0.469484	0	1030
CESC	CDKN2C	cg25592206_CDKN2C	-0.700069	0	1031
CESC	CDKN2D	cg05338317_CDKN2D	-0.229865	5.461e-05	1032
CESC	E2F1	cg00509772_E2F1	-0.33511	2.59321e-09	1869
CESC	E2F2	cg09119494_E2F2	-0.37856	1.19463e-11	1870
CESC	E2F3	cg15585670_E2F3	-0.334888	2.6596e-09	1871
CESC	ERF	cg26860257_ERF	-0.346273	7.07508e-10	2077
CESC	ETS1	cg26559804_ETS1	-0.417355	3.04668e-14	2113
CESC	ETS2	cg23110422_ETS2	-0.660126	0	2114
CESC	ID1	cg14353231_ID1	0.0516154	0.3696	3397
CESC	MAPK1	cg00014104_MAPK1	-0.183127	0.00136337	5594
CESC	MAPK3	cg05902503_MAPK3	-0.303845	7.58214e-08	5595
CESC	MDM2	cg08797454_MDM2	-0.148504	0.00956841	4193
CESC	MDM4	cg06812225_MDM4	-0.231516	4.8121e-05	4194
CESC	MOV10	cg22853526_MOV10	0.0844847	0.141605	4343
CESC	RB1	cg00286388_RB1	0.240601	2.3608e-05	5925
CESC	RPS27A	cg01770109_RPS27A	-0.212372	0.000197516	6233
CESC	SP1	cg12499542_SP1	-0.0472813	0.411182	6667
CESC	TFDP1	cg11976193_TFDP1	-0.239018	2.678e-05	7027
CESC	TFDP2	cg00217306_TFDP2	0.16635	0.00366561	7029
CESC	TNRC6A	cg16792948_TNRC6A	-0.278012	9.37323e-07	27327
CESC	TNRC6B	cg08758916_TNRC6B	-0.284878	4.91824e-07	23112
CESC	TNRC6C	cg26740249_TNRC6C	-0.211661	0.000201257	57690
CESC	TP53	cg22949073_TP53	-0.0737731	0.199469	7157
CESC	UBA52	cg10623439_UBA52	-0.101213	0.078083	7311
CESC	UBB	cg08434171_UBB	-0.113212	0.0486357	7314
CESC	UBC	cg09692125_UBC	-0.206532	0.000296829	7316
CHOL	CDK4	cg15857731_CDK4	-0.354955	0.0342778	1019
CHOL	CDK6	cg03913792_CDK6	-0.688031	6.67101e-06	1021
CHOL	CDKN2A	cg00718440_CDKN2A	0.126898	0.459336	1029
CHOL	CDKN2B	cg19133618_CDKN2B	-0.396911	0.0171644	1030
CHOL	CDKN2C	cg25592206_CDKN2C	-0.419048	0.0115305	1031
CHOL	CDKN2D	cg25685983_CDKN2D	-0.46435	0.00472461	1032
CHOL	E2F1	cg00509772_E2F1	-0.276963	0.102069	1869
CHOL	E2F2	cg11526198_E2F2	-0.284942	0.0922709	1870
CHOL	E2F3	cg22621731_E2F3	-0.027027	0.875596	1871
CHOL	ERF	cg26860257_ERF	-0.30888	0.0672068	2077
CHOL	ETS1	cg23514374_ETS1	-0.676448	1.0433e-05	2113
CHOL	ETS2	cg15892280_ETS2	-0.707079	3.18989e-06	2114
CHOL	ID1	cg11815991_ID1	-0.0267696	0.876777	3397
CHOL	MAPK1	cg11335969_MAPK1	0.145946	0.394241	5594
CHOL	MAPK3	cg05984388_MAPK3	-0.1426	0.405268	5595
CHOL	MDM2	cg08547457_MDM2	-0.419305	0.0114757	4193
CHOL	MDM4	cg23807009_MDM4	-0.218275	0.200203	4194
CHOL	MOV10	cg11257300_MOV10	-0.151609	0.375985	4343
CHOL	RB1	cg11882053_RB1	0.252767	0.136692	5925
CHOL	RPS27A	cg05027052_RPS27A	-0.29009	0.0863474	6233
CHOL	SP1	cg12499542_SP1	0.0967825	0.57313	6667
CHOL	TFDP1	cg00407988_TFDP1	-0.407207	0.014307	7027
CHOL	TFDP2	cg00217306_TFDP2	0.042471	0.805302	7029
CHOL	TNRC6A	cg01560476_TNRC6A	-0.231145	0.174441	27327
CHOL	TNRC6B	cg04136484_TNRC6B	-0.204118	0.231517	23112
CHOL	TNRC6C	cg15744368_TNRC6C	-0.243758	0.151602	57690
CHOL	TP53	cg22949073_TP53	-0.0118404	0.94566	7157
CHOL	UBA52	cg21203925_UBA52	-0.209781	0.218611	7311
CHOL	UBB	cg00960580_UBB	-0.535393	0.000913994	7314
CHOL	UBC	cg07882184_UBC	0.020592	0.9052	7316
COAD	CDK4	cg19542346_CDK4	-0.300732	5.41432e-07	1019
COAD	CDK6	cg01638735_CDK6	-0.185806	0.00220395	1021
COAD	CDKN2A	cg13601799_CDKN2A	0.169719	0.00522037	1029
COAD	CDKN2B	cg08390209_CDKN2B	-0.23237	0.000121422	1030
COAD	CDKN2C	cg00908631_CDKN2C	-0.24138	6.4512e-05	1031
COAD	CDKN2D	cg10769251_CDKN2D	-0.0606577	0.320496	1032
COAD	E2F1	cg19033983_E2F1	-0.325273	5.40341e-08	1869
COAD	E2F2	cg09119494_E2F2	-0.395693	2.10033e-11	1870
COAD	E2F3	cg13654085_E2F3	-0.163943	0.00699606	1871
COAD	ERF	cg26860257_ERF	-0.132866	0.029118	2077
COAD	ETS1	cg26559804_ETS1	-0.521694	0	2113
COAD	ETS2	cg16734191_ETS2	-0.521751	0	2114
COAD	ID1	cg11815991_ID1	0.119674	0.0495313	3397
COAD	MAPK1	cg19161850_MAPK1	-0.289096	1.50723e-06	5594
COAD	MAPK3	cg02286008_MAPK3	-0.487858	0	5595
COAD	MDM2	cg01202278_MDM2	-0.145116	0.0170968	4193
COAD	MDM4	cg18119609_MDM4	-0.104548	0.0864115	4194
COAD	MOV10	cg11257300_MOV10	-0.0181746	0.76611	4343
COAD	RB1	cg19427472_RB1	0.176639	0.00363351	5925
COAD	RPS27A	cg02717117_RPS27A	-0.242723	5.8585e-05	6233
COAD	SP1	cg12499542_SP1	-0.096104	0.115108	6667
COAD	TFDP1	cg03908017_TFDP1	-0.360858	1.31942e-09	7027
COAD	TFDP2	cg00217306_TFDP2	0.0695797	0.254364	7029
COAD	TNRC6A	cg01560476_TNRC6A	-0.143002	0.0187931	27327
COAD	TNRC6B	cg19131049_TNRC6B	-0.204439	0.000743304	23112
COAD	TNRC6C	cg12027254_TNRC6C	0.0161853	0.791084	57690
COAD	TP53	cg13169780_TP53	-0.0804867	0.187203	7157
COAD	UBA52	cg19926776_UBA52	-0.221093	0.000259203	7311
COAD	UBB	cg05090851_UBB	0.285681	2.01871e-06	7314
COAD	UBC	cg09467020_UBC	-0.100037	0.100929	7316
DLBC	CDK4	cg00599273_CDK4	-0.164242	0.263737	1019
DLBC	CDK6	cg22488583_CDK6	-0.323274	0.025462	1021
DLBC	CDKN2A	cg03079681_CDKN2A	-0.232631	0.111505	1029
DLBC	CDKN2B	cg13926295_CDKN2B	-0.282675	0.0519125	1030
DLBC	CDKN2C	cg00908631_CDKN2C	-0.321537	0.0262969	1031
DLBC	CDKN2D	cg03496289_CDKN2D	-0.0976987	0.507677	1032
DLBC	E2F1	cg00509772_E2F1	-0.443552	0.00175744	1869
DLBC	E2F2	cg12796015_E2F2	-0.333587	0.0209511	1870
DLBC	E2F3	cg10027562_E2F3	-0.735562	1.91902e-08	1871
DLBC	ERF	cg12219828_ERF	-0.486214	0.000536104	2077
DLBC	ETS1	cg01878462_ETS1	-0.601932	9.36553e-06	2113
DLBC	ETS2	cg04486568_ETS2	-0.46396	0.00101371	2114
DLBC	ID1	cg26310240_ID1	0.374837	0.00903858	3397
DLBC	MAPK1	cg14815005_MAPK1	-0.075228	0.610305	5594
DLBC	MAPK3	cg02521996_MAPK3	-0.0508033	0.730956	5595
DLBC	MDM2	cg24703804_MDM2	-0.294941	0.0422405	4193
DLBC	MDM4	cg21680979_MDM4	-0.668584	5.14568e-07	4194
DLBC	MOV10	cg16009787_MOV10	-0.0784846	0.594888	4343
DLBC	RB1	cg08377570_RB1	0.242618	0.096642	5925
DLBC	RPS27A	cg24046271_RPS27A	-0.485997	0.000539552	6233
DLBC	SP1	cg12499542_SP1	0.043096	0.770598	6667
DLBC	TFDP1	cg03016985_TFDP1	-0.624294	3.66155e-06	7027
DLBC	TFDP2	cg04109067_TFDP2	0.073274	0.619638	7029
DLBC	TNRC6A	cg04047827_TNRC6A	-0.590643	1.4763e-05	27327
DLBC	TNRC6B	cg17662584_TNRC6B	-0.565892	3.8183e-05	23112
DLBC	TNRC6C	cg15831500_TNRC6C	-0.187799	0.200552	57690
DLBC	TP53	cg12041075_TP53	0.104212	0.479677	7157
DLBC	UBA52	cg24198128_UBA52	-0.157403	0.284349	7311
DLBC	UBB	cg25745651_UBB	0.145897	0.321368	7314
DLBC	UBC	cg09930017_UBC	-0.200065	0.172295	7316
ESCA	CDK4	cg22870189_CDK4	-0.269823	0.000223319	1019
ESCA	CDK6	cg03913792_CDK6	-0.371104	2.65182e-07	1021
ESCA	CDKN2A	cg00718440_CDKN2A	0.442226	4.84851e-10	1029
ESCA	CDKN2B	cg13926295_CDKN2B	-0.412737	8.05975e-09	1030
ESCA	CDKN2C	cg25592206_CDKN2C	-0.36838	3.27986e-07	1031
ESCA	CDKN2D	cg05338317_CDKN2D	-0.2392	0.00110687	1032
ESCA	E2F1	cg14618681_E2F1	-0.229938	0.00173131	1869
ESCA	E2F2	cg23574449_E2F2	-0.0830075	0.26235	1870
ESCA	E2F3	cg03881924_E2F3	-0.251958	0.000581359	1871
ESCA	ERF	cg05016224_ERF	-0.299249	3.996e-05	2077
ESCA	ETS1	cg26559804_ETS1	-0.554445	0	2113
ESCA	ETS2	cg23110422_ETS2	-0.557654	0	2114
ESCA	ID1	cg26472301_ID1	-0.137786	0.062202	3397
ESCA	MAPK1	cg24204556_MAPK1	-0.387338	7.18297e-08	5594
ESCA	MAPK3	cg05902503_MAPK3	-0.452255	1.68559e-10	5595
ESCA	MDM2	cg04667586_MDM2	-0.383797	9.60644e-08	4193
ESCA	MDM4	cg17158762_MDM4	-0.093485	0.206668	4194
ESCA	MOV10	cg00118507_MOV10	0.078492	0.289265	4343
ESCA	RB1	cg03085377_RB1	0.0204812	0.782387	5925
ESCA	RPS27A	cg14459420_RPS27A	-0.273761	0.000179275	6233
ESCA	SP1	cg25186332_SP1	-0.0999615	0.176828	6667
ESCA	TFDP1	cg22890571_TFDP1	-0.360176	6.15242e-07	7027
ESCA	TFDP2	cg00217306_TFDP2	0.0816994	0.269963	7029
ESCA	TNRC6A	cg04508233_TNRC6A	-0.302275	3.3128e-05	27327
ESCA	TNRC6B	cg22508831_TNRC6B	-0.281486	0.000115416	23112
ESCA	TNRC6C	cg26740249_TNRC6C	-0.0609177	0.411034	57690
ESCA	TP53	cg22949073_TP53	0.0263894	0.721908	7157
ESCA	UBA52	cg14865907_UBA52	-0.188359	0.0105422	7311
ESCA	UBB	cg03919779_UBB	-0.111146	0.132999	7314
ESCA	UBC	cg19658829_UBC	-0.174391	0.018005	7316
GBM	CDK4	cg15857731_CDK4	-0.412579	0.0028295	1019
GBM	CDK6	cg19103429_CDK6	-0.581538	1.1365e-05	1021
GBM	CDKN2A	cg00718440_CDKN2A	0.593032	7.04194e-06	1029
GBM	CDKN2B	cg13926295_CDKN2B	-0.619457	2.22474e-06	1030
GBM	CDKN2C	cg25592206_CDKN2C	-0.736471	0	1031
GBM	CDKN2D	cg27020941_CDKN2D	-0.345611	0.0133806	1032
GBM	E2F1	cg00509772_E2F1	-0.535475	6.7034e-05	1869
GBM	E2F2	cg09119494_E2F2	-0.441629	0.00130851	1870
GBM	E2F3	cg04457354_E2F3	-0.314842	0.0248523	1871
GBM	ERF	cg26860257_ERF	-0.522353	0.000106683	2077
GBM	ETS1	cg26559804_ETS1	-0.487149	0.000341665	2113
GBM	ETS2	cg15892280_ETS2	-0.461448	0.000744806	2114
GBM	ID1	cg26310240_ID1	0.159638	0.262299	3397
GBM	MAPK1	cg24204556_MAPK1	-0.322896	0.0212481	5594
GBM	MAPK3	cg02286008_MAPK3	-0.203891	0.15093	5595
GBM	MDM2	cg04667586_MDM2	-0.483529	0.000382622	4193
GBM	MDM4	cg17158762_MDM4	-0.393846	0.00450395	4194
GBM	MOV10	cg11257300_MOV10	0.180271	0.204938	4343
GBM	RB1	cg26740195_RB1	-0.188235	0.185381	5925
GBM	RPS27A	cg02717117_RPS27A	-0.195294	0.169205	6233
GBM	SP1	cg25186332_SP1	-0.0563801	0.693559	6667
GBM	TFDP1	cg24108286_TFDP1	-0.415928	0.00259708	7027
GBM	TFDP2	cg00217306_TFDP2	0.0238914	0.867599	7029
GBM	TNRC6A	cg06420129_TNRC6A	-0.367059	0.00839954	27327
GBM	TNRC6B	cg08758916_TNRC6B	-0.39819	0.00405254	23112
GBM	TNRC6C	cg00423030_TNRC6C	-0.627149	1.57167e-06	57690
GBM	TP53	cg02087342_TP53	-0.0615385	0.66708	7157
GBM	UBA52	cg14865907_UBA52	-0.153122	0.282469	7311
GBM	UBB	cg01286555_UBB	-0.131222	0.357609	7314
GBM	UBC	cg26312059_UBC	-0.301357	0.0320394	7316
HNSC	CDK4	cg03829839_CDK4	-0.343344	9.79614e-16	1019
HNSC	CDK6	cg19103429_CDK6	-0.449038	0	1021
HNSC	CDKN2A	cg00718440_CDKN2A	0.302952	2.17542e-12	1029
HNSC	CDKN2B	cg02400248_CDKN2B	0.0728384	0.0970799	1030
HNSC	CDKN2C	cg25592206_CDKN2C	-0.546291	0	1031
HNSC	CDKN2D	cg05346832_CDKN2D	-0.133675	0.00227012	1032
HNSC	E2F1	cg19033983_E2F1	-0.284773	4.52961e-11	1869
HNSC	E2F2	cg09119494_E2F2	-0.481078	0	1870
HNSC	E2F3	cg21803390_E2F3	-0.179557	3.9299e-05	1871
HNSC	ERF	cg26860257_ERF	-0.255927	3.20248e-09	2077
HNSC	ETS1	cg26559804_ETS1	-0.381841	0	2113
HNSC	ETS2	cg23110422_ETS2	-0.520167	0	2114
HNSC	ID1	cg21626886_ID1	0.0254635	0.562231	3397
HNSC	MAPK1	cg00014104_MAPK1	-0.0874273	0.0463229	5594
HNSC	MAPK3	cg05313261_MAPK3	-0.221953	3.40533e-07	5595
HNSC	MDM2	cg11603030_MDM2	-0.31871	9.67696e-14	4193
HNSC	MDM4	cg17158762_MDM4	-0.288981	2.28685e-11	4194
HNSC	MOV10	cg20974139_MOV10	0.0602962	0.169727	4343
HNSC	RB1	cg03085377_RB1	0.0807135	0.0659098	5925
HNSC	RPS27A	cg15587603_RPS27A	-0.264861	9.89467e-10	6233
HNSC	SP1	cg08962767_SP1	0.00476015	0.913739	6667
HNSC	TFDP1	cg16637188_TFDP1	-0.246356	1.40175e-08	7027
HNSC	TFDP2	cg04109067_TFDP2	0.0746551	0.0890008	7029
HNSC	TNRC6A	cg16792948_TNRC6A	-0.164038	0.000171888	27327
HNSC	TNRC6B	cg25276892_TNRC6B	-0.286834	3.24524e-11	23112
HNSC	TNRC6C	cg12072376_TNRC6C	-0.267254	6.9183e-10	57690
HNSC	TP53	cg05479194_TP53	0.127014	0.00373975	7157
HNSC	UBA52	cg14865907_UBA52	-0.264726	1.00946e-09	7311
HNSC	UBB	cg05090851_UBB	-0.159196	0.000272174	7314
HNSC	UBC	cg09692125_UBC	-0.103767	0.0179703	7316
KICH	CDK4	cg13521951_CDK4	-0.262666	0.033406	1019
KICH	CDK6	cg21009572_CDK6	-0.36779	0.00252759	1021
KICH	CDKN2A	cg07562918_CDKN2A	0.178666	0.15091	1029
KICH	CDKN2B	cg19481686_CDKN2B	-0.18209	0.143139	1030
KICH	CDKN2C	cg07908422_CDKN2C	-0.277988	0.0241315	1031
KICH	CDKN2D	cg12754417_CDKN2D	-0.237658	0.0548793	1032
KICH	E2F1	cg00509772_E2F1	-0.346582	0.00455939	1869
KICH	E2F2	cg11526198_E2F2	-0.200501	0.106425	1870
KICH	E2F3	cg13654085_E2F3	-0.44582	0.000204403	1871
KICH	ERF	cg08678898_ERF	-0.288133	0.0192805	2077
KICH	ETS1	cg21695395_ETS1	-0.511408	1.5236e-05	2113
KICH	ETS2	cg15892280_ETS2	-0.40645	0.000780572	2114
KICH	ID1	cg21626886_ID1	0.0560067	0.654391	3397
KICH	MAPK1	cg01067963_MAPK1	0.064106	0.608282	5594
KICH	MAPK3	cg05984388_MAPK3	-0.179459	0.149082	5595
KICH	MDM2	cg19722181_MDM2	-0.302787	0.0137607	4193
KICH	MDM4	cg17158762_MDM4	-0.18209	0.143139	4194
KICH	MOV10	cg03417473_MOV10	-0.000187872	0.998935	4343
KICH	RB1	cg11882053_RB1	0.0381797	0.760345	5925
KICH	RPS27A	cg04530116_RPS27A	-0.293602	0.0170312	6233
KICH	SP1	cg23598562_SP1	-0.0499948	0.689488	6667
KICH	TFDP1	cg16637188_TFDP1	-0.513412	1.3964e-05	7027
KICH	TFDP2	cg04109067_TFDP2	-0.134328	0.281492	7029
KICH	TNRC6A	cg09018299_TNRC6A	-0.445987	0.000203178	27327
KICH	TNRC6B	cg01949902_TNRC6B	-0.43054	0.000350114	23112
KICH	TNRC6C	cg24207009_TNRC6C	-0.163636	0.188785	57690
KICH	TP53	cg06317056_TP53	-0.261246	0.0343995	7157
KICH	UBA52	cg19926776_UBA52	-0.313809	0.0105665	7311
KICH	UBB	cg08434171_UBB	-0.264503	0.0321562	7314
KICH	UBC	cg09467020_UBC	-0.249014	0.0440322	7316
KIRC	CDK4	cg27479817_CDK4	-0.240589	1.5294e-05	1019
KIRC	CDK6	cg07266431_CDK6	-0.427011	0	1021
KIRC	CDKN2A	cg13601799_CDKN2A	-0.0960416	0.0872857	1029
KIRC	CDKN2B	cg19481686_CDKN2B	0.0995685	0.0762425	1030
KIRC	CDKN2C	cg25592206_CDKN2C	-0.4857	0	1031
KIRC	CDKN2D	cg25685983_CDKN2D	-0.185731	0.000890837	1032
KIRC	E2F1	cg14030719_E2F1	-0.211373	0.000151087	1869
KIRC	E2F2	cg09119494_E2F2	-0.116952	0.0371144	1870
KIRC	E2F3	cg14788563_E2F3	-0.236724	1.9941e-05	1871
KIRC	ERF	cg26860257_ERF	-0.271806	9.51621e-07	2077
KIRC	ETS1	cg18531204_ETS1	-0.523874	0	2113
KIRC	ETS2	cg00168694_ETS2	-0.483575	0	2114
KIRC	ID1	cg24056028_ID1	-0.101607	0.0703954	3397
KIRC	MAPK1	cg01067963_MAPK1	0.0985885	0.0791905	5594
KIRC	MAPK3	cg05902503_MAPK3	-0.38019	2.24481e-12	5595
KIRC	MDM2	cg01098785_MDM2	-0.128114	0.0223688	4193
KIRC	MDM4	cg18119609_MDM4	-0.189101	0.000714268	4194
KIRC	MOV10	cg20974139_MOV10	-0.0260025	0.643949	4343
KIRC	RB1	cg11882053_RB1	-0.0227552	0.68588	5925
KIRC	RPS27A	cg04530116_RPS27A	-0.253269	5.16217e-06	6233
KIRC	SP1	cg08962767_SP1	-0.126379	0.0242635	6667
KIRC	TFDP1	cg14759482_TFDP1	-0.206806	0.000210548	7027
KIRC	TFDP2	cg00217306_TFDP2	-0.0412184	0.463689	7029
KIRC	TNRC6A	cg09024808_TNRC6A	-0.161714	0.00387058	27327
KIRC	TNRC6B	cg01381829_TNRC6B	-0.173358	0.00194267	23112
KIRC	TNRC6C	cg07787614_TNRC6C	-0.363244	3.2407e-11	57690
KIRC	TP53	cg18198734_TP53	-0.11913	0.0337559	7157
KIRC	UBA52	cg18470852_UBA52	-0.265062	1.78592e-06	7311
KIRC	UBB	cg24668364_UBB	-0.0994136	0.0767024	7314
KIRC	UBC	cg09692125_UBC	-0.187436	0.000796986	7316
KIRP	CDK4	cg15857731_CDK4	-0.199937	0.000893252	1019
KIRP	CDK6	cg07469637_CDK6	-0.356513	1.6163e-09	1021
KIRP	CDKN2A	cg00718440_CDKN2A	-0.0188585	0.755832	1029
KIRP	CDKN2B	cg13926295_CDKN2B	0.16354	0.00672119	1030
KIRP	CDKN2C	cg00908631_CDKN2C	-0.404216	4.69454e-12	1031
KIRP	CDKN2D	cg06865036_CDKN2D	-0.29813	5.64434e-07	1032
KIRP	E2F1	cg19033983_E2F1	-0.167363	0.00553054	1869
KIRP	E2F2	cg23574449_E2F2	-0.186997	0.00187931	1870
KIRP	E2F3	cg13654085_E2F3	-0.363406	7.45584e-10	1871
KIRP	ERF	cg26860257_ERF	-0.290863	1.0786e-06	2077
KIRP	ETS1	cg11760500_ETS1	-0.511842	0	2113
KIRP	ETS2	cg23110422_ETS2	-0.251079	2.775e-05	2114
KIRP	ID1	cg20993243_ID1	0.0476846	0.431535	3397
KIRP	MAPK1	cg03321319_MAPK1	-0.0430609	0.477555	5594
KIRP	MAPK3	cg05984388_MAPK3	-0.290406	1.12283e-06	5595
KIRP	MDM2	cg01202278_MDM2	-0.179019	0.00297845	4193
KIRP	MDM4	cg20286844_MDM4	-0.160735	0.00773561	4194
KIRP	MOV10	cg00118507_MOV10	0.0356761	0.556282	4343
KIRP	RB1	cg11882053_RB1	0.176949	0.00333351	5925
KIRP	RPS27A	cg08053355_RPS27A	-0.132013	0.0289688	6233
KIRP	SP1	cg12499542_SP1	0.219692	0.000255783	6667
KIRP	TFDP1	cg04940089_TFDP1	-0.18266	0.00243637	7027
KIRP	TFDP2	cg00217306_TFDP2	-0.264774	9.59441e-06	7029
KIRP	TNRC6A	cg27078729_TNRC6A	-0.125176	0.0384434	27327
KIRP	TNRC6B	cg04776122_TNRC6B	-0.225947	0.000168165	23112
KIRP	TNRC6C	cg04498014_TNRC6C	-0.161707	0.0073696	57690
KIRP	TP53	cg18198734_TP53	0.0575241	0.342591	7157
KIRP	UBA52	cg19748516_UBA52	-0.187879	0.0018151	7311
KIRP	UBB	cg06537829_UBB	-0.337239	1.27641e-08	7314
KIRP	UBC	cg12984369_UBC	-0.131298	0.0298549	7316
LAML	CDK4	cg27479817_CDK4	-0.106881	0.16521	1019
LAML	CDK6	cg10481072_CDK6	-0.447463	1.41271e-09	1021
LAML	CDKN2A	cg12840719_CDKN2A	0.00381165	0.960626	1029
LAML	CDKN2B	cg02400248_CDKN2B	-0.343516	5.17836e-06	1030
LAML	CDKN2C	cg00908631_CDKN2C	-0.51855	0	1031
LAML	CDKN2D	cg03496289_CDKN2D	-0.19938	0.00924011	1032
LAML	E2F1	cg17623341_E2F1	-0.208131	0.00654377	1869
LAML	E2F2	cg11798959_E2F2	-0.191891	0.0122859	1870
LAML	E2F3	cg14788563_E2F3	-0.27254	0.000339803	1871
LAML	ERF	cg26860257_ERF	-0.0589212	0.444941	2077
LAML	ETS1	cg26503877_ETS1	-0.611119	0	2113
LAML	ETS2	cg15892280_ETS2	-0.56385	0	2114
LAML	ID1	cg11815991_ID1	-0.0247861	0.748094	3397
LAML	MAPK1	cg00014104_MAPK1	-0.0792167	0.304163	5594
LAML	MAPK3	cg05445914_MAPK3	-0.196759	0.0102199	5595
LAML	MDM2	cg19722181_MDM2	-0.134954	0.0793369	4193
LAML	MDM4	cg18119609_MDM4	-0.153166	0.0462242	4194
LAML	MOV10	cg20974139_MOV10	0.0519623	0.500592	4343
LAML	RB1	cg19447496_RB1	0.123591	0.108294	5925
LAML	RPS27A	cg14529080_RPS27A	-0.103051	0.180953	6233
LAML	SP1	cg11606261_SP1	-0.140687	0.0673044	6667
LAML	TFDP1	cg11976193_TFDP1	-0.262076	0.000578679	7027
LAML	TFDP2	cg04109067_TFDP2	-0.00389959	0.959718	7029
LAML	TNRC6A	cg09018299_TNRC6A	-0.136879	0.0751169	27327
LAML	TNRC6B	cg14150023_TNRC6B	-0.242017	0.00151631	23112
LAML	TNRC6C	cg15661240_TNRC6C	-0.154238	0.0447046	57690
LAML	TP53	cg15206330_TP53	0.0932347	0.226303	7157
LAML	UBA52	cg10623439_UBA52	-0.0919328	0.232874	7311
LAML	UBB	cg03919779_UBB	-0.120186	0.118425	7314
LAML	UBC	cg09692125_UBC	-0.112399	0.144361	7316
LGG	CDK4	cg19542346_CDK4	-0.232323	1.02569e-07	1019
LGG	CDK6	cg03895496_CDK6	-0.416277	0	1021
LGG	CDKN2A	cg00718440_CDKN2A	-0.102687	0.0196778	1029
LGG	CDKN2B	cg13926295_CDKN2B	-0.43812	0	1030
LGG	CDKN2C	cg25592206_CDKN2C	-0.368514	0	1031
LGG	CDKN2D	cg17491564_CDKN2D	-0.160046	0.000266456	1032
LGG	E2F1	cg00509772_E2F1	-0.249782	9.93713e-09	1869
LGG	E2F2	cg09119494_E2F2	-0.405549	0	1870
LGG	E2F3	cg13654085_E2F3	-0.144094	0.00104027	1871
LGG	ERF	cg26860257_ERF	-0.414031	0	2077
LGG	ETS1	ch.11.2683828R_ETS1	-0.53486	0	2113
LGG	ETS2	cg15892280_ETS2	-0.429865	0	2114
LGG	ID1	cg09923107_ID1	-0.223598	3.08507e-07	3397
LGG	MAPK1	cg00578437_MAPK1	-0.185338	2.3445e-05	5594
LGG	MAPK3	cg02286008_MAPK3	-0.28164	8.84383e-11	5595
LGG	MDM2	cg09781971_MDM2	-0.165862	0.000156964	4193
LGG	MDM4	cg17158762_MDM4	-0.285936	4.46221e-11	4194
LGG	MOV10	cg22853526_MOV10	-0.152456	0.000517752	4343
LGG	RB1	cg11408952_RB1	0.0387454	0.379646	5925
LGG	RPS27A	cg04530116_RPS27A	-0.123183	0.00510269	6233
LGG	SP1	cg20163807_SP1	-0.0191545	0.66412	6667
LGG	TFDP1	cg24108286_TFDP1	-0.108754	0.0134792	7027
LGG	TFDP2	cg00217306_TFDP2	0.0521037	0.237316	7029
LGG	TNRC6A	cg06420129_TNRC6A	-0.13683	0.00185287	27327
LGG	TNRC6B	cg08758916_TNRC6B	-0.149741	0.000651945	23112
LGG	TNRC6C	cg04268643_TNRC6C	-0.441775	0	57690
LGG	TP53	cg05479194_TP53	0.0887727	0.0438667	7157
LGG	UBA52	cg21203925_UBA52	-0.124752	0.00456304	7311
LGG	UBB	cg25745651_UBB	-0.568596	0	7314
LGG	UBC	cg19888787_UBC	-0.322659	7.75543e-14	7316
LIHC	CDK4	cg19542346_CDK4	-0.457264	0	1019
LIHC	CDK6	cg00907204_CDK6	-0.420899	0	1021
LIHC	CDKN2A	cg00718440_CDKN2A	0.149978	0.00381736	1029
LIHC	CDKN2B	cg13926295_CDKN2B	0.0100149	0.847472	1030
LIHC	CDKN2C	cg25592206_CDKN2C	-0.342016	1.71806e-11	1031
LIHC	CDKN2D	cg25685983_CDKN2D	-0.348181	7.02529e-12	1032
LIHC	E2F1	cg00509772_E2F1	-0.471414	0	1869
LIHC	E2F2	cg11526198_E2F2	-0.2175	2.489e-05	1870
LIHC	E2F3	cg05450477_E2F3	-0.242982	2.34963e-06	1871
LIHC	ERF	cg05016224_ERF	-0.259156	4.57601e-07	2077
LIHC	ETS1	cg24662823_ETS1	-0.315359	6.4698e-10	2113
LIHC	ETS2	cg22703724_ETS2	-0.181251	0.000459779	2114
LIHC	ID1	cg11815991_ID1	0.0928927	0.0739368	3397
LIHC	MAPK1	cg00578437_MAPK1	-0.0861016	0.0977268	5594
LIHC	MAPK3	cg05445914_MAPK3	-0.230207	7.92666e-06	5595
LIHC	MDM2	cg01202278_MDM2	-0.18849	0.000267412	4193
LIHC	MDM4	cg02067431_MDM4	-0.101967	0.0497351	4194
LIHC	MOV10	cg15095622_MOV10	-0.14443	0.00535316	4343
LIHC	RB1	cg24342013_RB1	0.0136536	0.793141	5925
LIHC	RPS27A	cg02717117_RPS27A	-0.096961	0.0621054	6233
LIHC	SP1	cg12499542_SP1	0.0206875	0.69111	6667
LIHC	TFDP1	cg05516537_TFDP1	-0.354506	2.73725e-12	7027
LIHC	TFDP2	cg00217306_TFDP2	-0.145675	0.00493192	7029
LIHC	TNRC6A	cg09018299_TNRC6A	-0.305181	2.3579e-09	27327
LIHC	TNRC6B	cg22508831_TNRC6B	-0.23429	5.41324e-06	23112
LIHC	TNRC6C	cg27579805_TNRC6C	-0.187004	0.000299364	57690
LIHC	TP53	cg10792831_TP53	-0.00412185	0.936904	7157
LIHC	UBA52	cg21203925_UBA52	-0.225201	1.2538e-05	7311
LIHC	UBB	cg23752691_UBB	-0.0940029	0.0705393	7314
LIHC	UBC	cg09692125_UBC	-0.229977	8.09725e-06	7316
LUAD	CDK4	cg15857731_CDK4	-0.0916062	0.0511302	1019
LUAD	CDK6	cg07469637_CDK6	-0.597056	0	1021
LUAD	CDKN2A	cg07562918_CDKN2A	-0.149787	0.00138503	1029
LUAD	CDKN2B	cg19481686_CDKN2B	0.0307382	0.513565	1030
LUAD	CDKN2C	cg00908631_CDKN2C	-0.380323	0	1031
LUAD	CDKN2D	cg05346832_CDKN2D	-0.198089	2.207e-05	1032
LUAD	E2F1	cg00509772_E2F1	-0.448127	0	1869
LUAD	E2F2	cg03058012_E2F2	-0.145953	0.00183811	1870
LUAD	E2F3	cg22621731_E2F3	-0.168799	0.000308711	1871
LUAD	ERF	cg26860257_ERF	-0.249026	7.60001e-08	2077
LUAD	ETS1	cg26559804_ETS1	-0.49661	1.20278e-29	2113
LUAD	ETS2	cg15892280_ETS2	-0.683184	0	2114
LUAD	ID1	cg09923107_ID1	-0.185613	7.1303e-05	3397
LUAD	MAPK1	cg14815005_MAPK1	0.132327	0.00476783	5594
LUAD	MAPK3	cg05902503_MAPK3	-0.211796	5.58578e-06	5595
LUAD	MDM2	cg11603030_MDM2	-0.210376	6.46739e-06	4193
LUAD	MDM4	cg02067431_MDM4	-0.106703	0.0230195	4194
LUAD	MOV10	cg00118507_MOV10	0.0466406	0.321271	4343
LUAD	RB1	cg11882053_RB1	-0.128113	0.00629802	5925
LUAD	RPS27A	cg02717117_RPS27A	-0.153361	0.00105762	6233
LUAD	SP1	cg23598562_SP1	0.0311191	0.508215	6667
LUAD	TFDP1	cg16637188_TFDP1	-0.337794	1.9066e-13	7027
LUAD	TFDP2	cg00217306_TFDP2	-0.0219478	0.640796	7029
LUAD	TNRC6A	cg06420129_TNRC6A	-0.185339	7.3105e-05	27327
LUAD	TNRC6B	cg01381829_TNRC6B	-0.148935	0.00146056	23112
LUAD	TNRC6C	cg26740249_TNRC6C	-0.20341	1.3086e-05	57690
LUAD	TP53	cg00807143_TP53	0.118749	0.0113724	7157
LUAD	UBA52	cg00762326_UBA52	-0.166468	0.000374397	7311
LUAD	UBB	cg06537829_UBB	-0.116037	0.0134008	7314
LUAD	UBC	cg09692125_UBC	-0.256678	3.25434e-08	7316
LUSC	CDK4	cg03829839_CDK4	-0.47872	0	1019
LUSC	CDK6	cg19103429_CDK6	-0.398191	4.92081e-16	1021
LUSC	CDKN2A	cg00718440_CDKN2A	0.233276	5.955e-06	1029
LUSC	CDKN2B	cg13926295_CDKN2B	-0.3072	1.83146e-09	1030
LUSC	CDKN2C	cg00908631_CDKN2C	-0.310204	1.25314e-09	1031
LUSC	CDKN2D	cg03496289_CDKN2D	-0.144814	0.00523098	1032
LUSC	E2F1	cg00509772_E2F1	-0.23222	6.57345e-06	1869
LUSC	E2F2	cg03058012_E2F2	-0.159375	0.00209883	1870
LUSC	E2F3	cg04457354_E2F3	-0.151069	0.00356696	1871
LUSC	ERF	cg26860257_ERF	-0.445206	0	2077
LUSC	ETS1	cg26503877_ETS1	-0.485173	0	2113
LUSC	ETS2	cg23110422_ETS2	-0.643569	0	2114
LUSC	ID1	cg05194250_ID1	0.08199	0.114866	3397
LUSC	MAPK1	cg00014104_MAPK1	-0.359465	1.28111e-12	5594
LUSC	MAPK3	cg05280148_MAPK3	-0.356024	2.17389e-12	5595
LUSC	MDM2	cg01202278_MDM2	-0.336126	3.95461e-11	4193
LUSC	MDM4	cg02067431_MDM4	-0.162608	0.00169582	4194
LUSC	MOV10	cg22853526_MOV10	0.0688126	0.185995	4343
LUSC	RB1	cg26740195_RB1	0.100741	0.0525572	5925
LUSC	RPS27A	cg25246543_RPS27A	-0.317604	4.8321e-10	6233
LUSC	SP1	cg12499542_SP1	0.024647	0.635917	6667
LUSC	TFDP1	cg00407988_TFDP1	-0.318358	4.37837e-10	7027
LUSC	TFDP2	cg00217306_TFDP2	0.0979128	0.0595757	7029
LUSC	TNRC6A	cg27078729_TNRC6A	-0.275017	8.26607e-08	27327
LUSC	TNRC6B	cg01381829_TNRC6B	-0.401635	0	23112
LUSC	TNRC6C	cg26740249_TNRC6C	-0.268685	1.65807e-07	57690
LUSC	TP53	cg22949073_TP53	0.0106491	0.837942	7157
LUSC	UBA52	cg14865907_UBA52	-0.477518	0	7311
LUSC	UBB	cg23752691_UBB	-0.356564	2.00193e-12	7314
LUSC	UBC	cg12984369_UBC	-0.261632	3.52804e-07	7316
MESO	CDK4	cg15857731_CDK4	-0.333892	0.001662	1019
MESO	CDK6	cg07266431_CDK6	-0.495444	1.50036e-06	1021
MESO	CDKN2A	cg00718440_CDKN2A	0.41157	8.6422e-05	1029
MESO	CDKN2B	cg13926295_CDKN2B	-0.422122	5.4701e-05	1030
MESO	CDKN2C	cg25592206_CDKN2C	-0.367628	0.0005011	1031
MESO	CDKN2D	cg05338317_CDKN2D	-0.374408	0.000387812	1032
MESO	E2F1	cg00509772_E2F1	-0.317471	0.00285049	1869
MESO	E2F2	cg22040403_E2F2	-0.227437	0.0343376	1870
MESO	E2F3	cg08628635_E2F3	-0.316377	0.00295183	1871
MESO	ERF	cg07472227_ERF	-0.339961	0.00135183	2077
MESO	ETS1	cg21695395_ETS1	-0.652748	0	2113
MESO	ETS2	cg15892280_ETS2	-0.513633	5.43225e-07	2114
MESO	ID1	cg00494337_ID1	-0.414212	7.7172e-05	3397
MESO	MAPK1	cg00014104_MAPK1	-0.0591602	0.585573	5594
MESO	MAPK3	cg05313261_MAPK3	-0.133211	0.21825	5595
MESO	MDM2	cg01098785_MDM2	-0.242181	0.0240471	4193
MESO	MDM4	cg17158762_MDM4	-0.387603	0.000231929	4194
MESO	MOV10	cg00118507_MOV10	0.28379	0.00791294	4343
MESO	RB1	cg10552385_RB1	-0.311457	0.00344913	5925
MESO	RPS27A	cg23809624_RPS27A	-0.295272	0.00565772	6233
MESO	SP1	cg23598562_SP1	0.0365787	0.736142	6667
MESO	TFDP1	cg05516537_TFDP1	-0.447693	1.7001e-05	7027
MESO	TFDP2	cg00217306_TFDP2	-0.0600714	0.579802	7029
MESO	TNRC6A	cg00152838_TNRC6A	-0.336863	0.00150291	27327
MESO	TNRC6B	cg04136484_TNRC6B	-0.239721	0.0255539	23112
MESO	TNRC6C	cg05478790_TNRC6C	-0.400106	0.0001398	57690
MESO	TP53	cg08119584_TP53	0.129894	0.230009	7157
MESO	UBA52	cg21203925_UBA52	-0.395021	0.000172152	7311
MESO	UBB	cg26598388_UBB	0.0975432	0.368064	7314
MESO	UBC	cg09467020_UBC	-0.188215	0.0808882	7316
OV	CDK4	cg27479817_CDK4	-0.583333	0.107997	1019
OV	CDK6	cg21914187_CDK6	-0.783333	0.0172233	1021
OV	CDKN2A	cg00718440_CDKN2A	0.15	0.708069	1029
OV	CDKN2B	cg19133618_CDKN2B	0.0333333	0.948391	1030
OV	CDKN2C	cg15631690_CDKN2C	-0.85	0.00607363	1031
OV	CDKN2D	cg25685983_CDKN2D	-0.833333	0.0082672	1032
OV	E2F1	cg14030719_E2F1	-0.833333	0.0082672	1869
OV	E2F2	cg03058012_E2F2	-0.566667	0.120574	1870
OV	E2F3	cg10027562_E2F3	-0.716667	0.0368662	1871
OV	ERF	cg12219828_ERF	-0.833333	0.0082672	2077
OV	ETS1	cg26404422_ETS1	-0.766667	0.02139	2113
OV	ETS2	cg15892280_ETS2	-0.466667	0.212522	2114
OV	ID1	cg26310240_ID1	-0.666667	0.05889	3397
OV	MAPK1	cg11265916_MAPK1	-0.166667	0.677745	5594
OV	MAPK3	cg05280148_MAPK3	-0.933333	0.000749559	5595
OV	MDM2	cg01202278_MDM2	-0.716667	0.0368662	4193
OV	MDM4	cg21680979_MDM4	-0.416667	0.269582	4194
OV	MOV10	cg15095622_MOV10	0.35	0.358581	4343
OV	RB1	cg13431205_RB1	0.4	0.291193	5925
OV	RPS27A	cg14529080_RPS27A	-0.833333	0.0082672	6233
OV	SP1	cg08962767_SP1	-0.433333	0.249917	6667
OV	TFDP1	cg09489682_TFDP1	-0.816667	0.0107694	7027
OV	TFDP2	cg00217306_TFDP2	0.483333	0.1938	7029
OV	TNRC6A	cg09018299_TNRC6A	-0.766667	0.02139	27327
OV	TNRC6B	cg21034183_TNRC6B	-0.533333	0.147525	23112
OV	TNRC6C	cg15831500_TNRC6C	-0.683333	0.0503197	57690
OV	TP53	cg02087342_TP53	-0.1	0.809981	7157
OV	UBA52	cg00762326_UBA52	-0.85	0.00607363	7311
OV	UBB	cg25692892_UBB	-0.75	0.0254905	7314
OV	UBC	cg26853536_UBC	-0.583333	0.107997	7316
PAAD	CDK4	cg07116851_CDK4	-0.271292	0.000262242	1019
PAAD	CDK6	cg19103429_CDK6	-0.290849	8.7834e-05	1021
PAAD	CDKN2A	cg00718440_CDKN2A	0.0250859	0.739363	1029
PAAD	CDKN2B	cg19133618_CDKN2B	-0.12989	0.0839823	1030
PAAD	CDKN2C	cg07013994_CDKN2C	-0.346676	2.47837e-06	1031
PAAD	CDKN2D	cg25685983_CDKN2D	-0.145093	0.0533778	1032
PAAD	E2F1	cg00509772_E2F1	-0.293647	7.4629e-05	1869
PAAD	E2F2	cg09119494_E2F2	-0.471083	4.08207e-11	1870
PAAD	E2F3	cg22621731_E2F3	-0.271277	0.000262453	1871
PAAD	ERF	cg26860257_ERF	-0.214724	0.00406591	2077
PAAD	ETS1	cg24662823_ETS1	-0.468747	5.47543e-11	2113
PAAD	ETS2	cg15892280_ETS2	-0.276311	0.000199523	2114
PAAD	ID1	cg21626886_ID1	0.0778006	0.301649	3397
PAAD	MAPK1	cg00578437_MAPK1	-0.299026	5.4313e-05	5594
PAAD	MAPK3	cg02286008_MAPK3	-0.387294	1.18241e-07	5595
PAAD	MDM2	cg24703804_MDM2	-0.312546	2.3786e-05	4193
PAAD	MDM4	cg20286844_MDM4	-0.312171	2.4349e-05	4194
PAAD	MOV10	cg11688651_MOV10	-0.0275883	0.714444	4343
PAAD	RB1	cg11882053_RB1	-0.0578012	0.443089	5925
PAAD	RPS27A	cg04530116_RPS27A	-0.132622	0.0776269	6233
PAAD	SP1	cg12499542_SP1	-0.00077559	0.991805	6667
PAAD	TFDP1	cg04940089_TFDP1	-0.203757	0.00645365	7027
PAAD	TFDP2	cg04109067_TFDP2	-0.0671657	0.372688	7029
PAAD	TNRC6A	cg01560476_TNRC6A	-0.226242	0.00244419	27327
PAAD	TNRC6B	cg13219509_TNRC6B	-0.226597	0.00240517	23112
PAAD	TNRC6C	cg03660034_TNRC6C	-0.342114	3.40415e-06	57690
PAAD	TP53	cg02045224_TP53	-0.00824105	0.913062	7157
PAAD	UBA52	cg25699533_UBA52	-0.12371	0.0999017	7311
PAAD	UBB	cg25692892_UBB	-0.292025	8.2034e-05	7314
PAAD	UBC	cg26853536_UBC	-0.22355	0.00275893	7316
PCPG	CDK4	cg00599273_CDK4	-0.166296	0.0261958	1019
PCPG	CDK6	cg07266431_CDK6	-0.254472	0.000609678	1021
PCPG	CDKN2A	cg04026675_CDKN2A	0.379152	2.07665e-07	1029
PCPG	CDKN2B	cg13926295_CDKN2B	-0.0664888	0.37618	1030
PCPG	CDKN2C	cg07908422_CDKN2C	-0.478501	1.21169e-11	1031
PCPG	CDKN2D	cg27020941_CDKN2D	-0.107018	0.15378	1032
PCPG	E2F1	cg26138776_E2F1	-0.0269747	0.719768	1869
PCPG	E2F2	cg22040403_E2F2	-0.197493	0.00805101	1870
PCPG	E2F3	cg13654085_E2F3	-0.154648	0.0388221	1871
PCPG	ERF	cg26860257_ERF	-0.306528	3.2788e-05	2077
PCPG	ETS1	cg26559804_ETS1	-0.336323	4.75526e-06	2113
PCPG	ETS2	cg23110422_ETS2	-0.343877	2.82438e-06	2114
PCPG	ID1	cg24056028_ID1	0.0531228	0.479666	3397
PCPG	MAPK1	cg11335969_MAPK1	0.0504111	0.502398	5594
PCPG	MAPK3	cg02286008_MAPK3	-0.240035	0.00124578	5595
PCPG	MDM2	cg01202278_MDM2	-0.107294	0.152716	4193
PCPG	MDM4	cg02067431_MDM4	-0.075306	0.316078	4194
PCPG	MOV10	cg10114555_MOV10	-0.323244	1.1369e-05	4343
PCPG	RB1	cg16153267_RB1	0.248633	0.000817982	5925
PCPG	RPS27A	cg04530116_RPS27A	-0.205373	0.00589517	6233
PCPG	SP1	cg12499542_SP1	-0.039487	0.599392	6667
PCPG	TFDP1	cg15120341_TFDP1	-0.202088	0.00675276	7027
PCPG	TFDP2	cg00217306_TFDP2	-0.298002	5.4991e-05	7029
PCPG	TNRC6A	cg09657673_TNRC6A	-0.214954	0.00392275	27327
PCPG	TNRC6B	cg04776122_TNRC6B	-0.356037	1.18758e-06	23112
PCPG	TNRC6C	cg27579805_TNRC6C	-0.380116	1.92541e-07	57690
PCPG	TP53	cg18198734_TP53	0.129509	0.0840201	7157
PCPG	UBA52	cg24372325_UBA52	-0.162176	0.0301856	7311
PCPG	UBB	cg01286555_UBB	-0.432858	2.08835e-09	7314
PCPG	UBC	cg09692125_UBC	-0.21994	0.0031523	7316
PRAD	CDK4	cg07788451_CDK4	-0.158088	0.000409848	1019
PRAD	CDK6	cg00907204_CDK6	-0.530904	0	1021
PRAD	CDKN2A	cg00718440_CDKN2A	-0.211094	2.17293e-06	1029
PRAD	CDKN2B	cg08390209_CDKN2B	-0.257399	5.80607e-09	1030
PRAD	CDKN2C	cg00908631_CDKN2C	-0.334372	2.56926e-14	1031
PRAD	CDKN2D	cg05346832_CDKN2D	-0.33387	2.82661e-14	1032
PRAD	E2F1	cg19033983_E2F1	-0.206864	3.48221e-06	1869
PRAD	E2F2	cg23574449_E2F2	-0.195783	1.1457e-05	1870
PRAD	E2F3	cg14788563_E2F3	-0.26622	1.90886e-09	1871
PRAD	ERF	cg11997223_ERF	-0.346646	2.2435e-15	2077
PRAD	ETS1	cg26559804_ETS1	-0.608826	9.79413e-52	2113
PRAD	ETS2	cg15892280_ETS2	-0.709175	0	2114
PRAD	ID1	cg21626886_ID1	0.0908292	0.0429998	3397
PRAD	MAPK1	cg11335969_MAPK1	0.224306	4.6828e-07	5594
PRAD	MAPK3	cg05445914_MAPK3	-0.395469	0	5595
PRAD	MDM2	cg11603030_MDM2	-0.307248	3.2552e-12	4193
PRAD	MDM4	cg20286844_MDM4	-0.132143	0.00318369	4194
PRAD	MOV10	cg00118507_MOV10	-0.0340817	0.448254	4343
PRAD	RB1	cg13389575_RB1	0.282729	1.66056e-10	5925
PRAD	RPS27A	cg09493857_RPS27A	-0.277625	3.59404e-10	6233
PRAD	SP1	cg25186332_SP1	-0.0731798	0.103191	6667
PRAD	TFDP1	cg00640775_TFDP1	-0.407908	0	7027
PRAD	TFDP2	cg04109067_TFDP2	0.0849942	0.0582949	7029
PRAD	TNRC6A	cg09018299_TNRC6A	-0.143642	0.0013364	27327
PRAD	TNRC6B	cg14150023_TNRC6B	-0.249618	1.69689e-08	23112
PRAD	TNRC6C	cg18542853_TNRC6C	-0.166477	0.000196751	57690
PRAD	TP53	cg22949073_TP53	0.171393	0.000125905	7157
PRAD	UBA52	cg24198128_UBA52	-0.245154	3.4282e-08	7311
PRAD	UBB	cg05090851_UBB	-0.0212107	0.637011	7314
PRAD	UBC	cg26853536_UBC	-0.132066	0.00320162	7316
READ	CDK4	cg19542346_CDK4	-0.393246	0.000119411	1019
READ	CDK6	cg14635415_CDK6	-0.318712	0.00205192	1021
READ	CDKN2A	cg07562918_CDKN2A	-0.11456	0.276327	1029
READ	CDKN2B	cg08390209_CDKN2B	-0.242359	0.020143	1030
READ	CDKN2C	cg06949081_CDKN2C	-0.30088	0.00369068	1031
READ	CDKN2D	cg05346832_CDKN2D	-0.142164	0.176133	1032
READ	E2F1	cg00505393_E2F1	-0.313164	0.00247215	1869
READ	E2F2	cg11798959_E2F2	-0.336097	0.00111975	1870
READ	E2F3	cg21803390_E2F3	-0.340259	0.000963788	1871
READ	ERF	cg26860257_ERF	-0.334294	0.00119422	2077
READ	ETS1	cg26559804_ETS1	-0.46086	4.90094e-06	2113
READ	ETS2	cg20434300_ETS2	-0.476643	2.11518e-06	2114
READ	ID1	cg24056028_ID1	-0.108287	0.303611	3397
READ	MAPK1	cg19161850_MAPK1	-0.427585	2.5535e-05	5594
READ	MAPK3	cg05902503_MAPK3	-0.549928	2.38142e-08	5595
READ	MDM2	cg01202278_MDM2	-0.390118	0.000136379	4193
READ	MDM4	cg02067431_MDM4	-0.30276	0.00347471	4194
READ	MOV10	cg16009787_MOV10	0.0696022	0.509043	4343
READ	RB1	cg11408952_RB1	0.313272	0.00246329	5925
READ	RPS27A	cg14529080_RPS27A	-0.260623	0.0123008	6233
READ	SP1	cg00495415_SP1	-0.206818	0.0480812	6667
READ	TFDP1	cg16637188_TFDP1	-0.412789	5.0601e-05	7027
READ	TFDP2	cg00217306_TFDP2	-0.0868332	0.409803	7029
READ	TNRC6A	cg01560476_TNRC6A	-0.228581	0.028616	27327
READ	TNRC6B	cg04136484_TNRC6B	-0.309665	0.00277558	23112
READ	TNRC6C	cg12027254_TNRC6C	-0.112433	0.285387	57690
READ	TP53	cg02045224_TP53	0.179878	0.0862238	7157
READ	UBA52	cg24372325_UBA52	-0.245827	0.0183876	7311
READ	UBB	cg24668364_UBB	-0.26984	0.00947316	7314
READ	UBC	cg02316718_UBC	-0.14708	0.161536	7316
SARC	CDK4	cg13521951_CDK4	-0.505457	0	1019
SARC	CDK6	cg07469637_CDK6	-0.582007	0	1021
SARC	CDKN2A	cg00718440_CDKN2A	0.365671	1.71245e-09	1029
SARC	CDKN2B	cg13926295_CDKN2B	-0.405264	1.65067e-11	1030
SARC	CDKN2C	cg25592206_CDKN2C	-0.732967	0	1031
SARC	CDKN2D	cg05338317_CDKN2D	-0.178191	0.0040616	1032
SARC	E2F1	cg00509772_E2F1	-0.45487	0	1869
SARC	E2F2	cg11526198_E2F2	-0.199176	0.00129668	1870
SARC	E2F3	cg21803390_E2F3	-0.246429	6.4263e-05	1871
SARC	ERF	cg05016224_ERF	-0.371251	9.30668e-10	2077
SARC	ETS1	cg07101781_ETS1	-0.473519	0	2113
SARC	ETS2	cg15892280_ETS2	-0.453718	0	2114
SARC	ID1	cg26472301_ID1	-0.0164517	0.792028	3397
SARC	MAPK1	cg22405973_MAPK1	-0.14695	0.0180355	5594
SARC	MAPK3	cg05902503_MAPK3	-0.550694	0	5595
SARC	MDM2	cg04667586_MDM2	-0.677253	0	4193
SARC	MDM4	cg23807009_MDM4	-0.276717	6.72332e-06	4194
SARC	MOV10	cg15095622_MOV10	-0.000411656	0.99474	4343
SARC	RB1	cg01559904_RB1	-0.166524	0.00729439	5925
SARC	RPS27A	cg15587603_RPS27A	-0.32055	1.57195e-07	6233
SARC	SP1	cg11606261_SP1	0.270271	1.1117e-05	6667
SARC	TFDP1	cg16637188_TFDP1	-0.371683	8.8726e-10	7027
SARC	TFDP2	cg00217306_TFDP2	0.103955	0.0950332	7029
SARC	TNRC6A	cg01560476_TNRC6A	-0.329473	6.79335e-08	27327
SARC	TNRC6B	cg25276892_TNRC6B	-0.368806	1.21755e-09	23112
SARC	TNRC6C	cg26740249_TNRC6C	-0.370893	9.68132e-10	57690
SARC	TP53	cg10792831_TP53	0.0164428	0.792139	7157
SARC	UBA52	cg21203925_UBA52	-0.129131	0.0378794	7311
SARC	UBB	cg25745651_UBB	-0.287293	2.86771e-06	7314
SARC	UBC	cg26312059_UBC	-0.189977	0.00216956	7316
SKCM	CDK4	cg19542346_CDK4	-0.366126	2.20002e-16	1019
SKCM	CDK6	cg07266431_CDK6	-0.507903	0	1021
SKCM	CDKN2A	cg00718440_CDKN2A	0.276052	1.40365e-09	1029
SKCM	CDKN2B	cg19133618_CDKN2B	-0.267078	4.84796e-09	1030
SKCM	CDKN2C	cg00908631_CDKN2C	-0.368	1.33123e-16	1031
SKCM	CDKN2D	cg06865036_CDKN2D	-0.293187	9.46414e-11	1032
SKCM	E2F1	cg00509772_E2F1	-0.263413	7.94108e-09	1869
SKCM	E2F2	cg22040403_E2F2	-0.144166	0.00176356	1870
SKCM	E2F3	cg15585670_E2F3	-0.448223	0	1871
SKCM	ERF	cg26860257_ERF	-0.380748	0	2077
SKCM	ETS1	cg11760500_ETS1	-0.506864	0	2113
SKCM	ETS2	cg04486568_ETS2	-0.269864	3.31517e-09	2114
SKCM	ID1	cg09923107_ID1	-0.310932	7.35677e-12	3397
SKCM	MAPK1	cg00578437_MAPK1	-0.128723	0.00526856	5594
SKCM	MAPK3	cg05280148_MAPK3	-0.140719	0.00227273	5595
SKCM	MDM2	cg09781971_MDM2	-0.327753	4.46022e-13	4193
SKCM	MDM4	cg17158762_MDM4	-0.214017	3.07821e-06	4194
SKCM	MOV10	cg14256234_MOV10	0.0289145	0.532069	4343
SKCM	RB1	cg19447496_RB1	-0.0452546	0.328106	5925
SKCM	RPS27A	cg16919615_RPS27A	-0.224281	9.89693e-07	6233
SKCM	SP1	cg00495415_SP1	-0.09042	0.0503777	6667
SKCM	TFDP1	cg03908017_TFDP1	-0.288101	2.47784e-10	7027
SKCM	TFDP2	cg04109067_TFDP2	0.319706	1.74711e-12	7029
SKCM	TNRC6A	cg06420129_TNRC6A	-0.257531	1.72698e-08	27327
SKCM	TNRC6B	cg08758916_TNRC6B	-0.18325	6.7426e-05	23112
SKCM	TNRC6C	cg26740249_TNRC6C	-0.167907	0.000264612	57690
SKCM	TP53	cg07991600_TP53	0.0362348	0.433559	7157
SKCM	UBA52	cg21203925_UBA52	-0.257809	1.66541e-08	7311
SKCM	UBB	cg06537829_UBB	-0.420528	0	7314
SKCM	UBC	cg26312059_UBC	-0.187996	4.3169e-05	7316
STAD	CDK4	cg19542346_CDK4	-0.21754	2.4184e-05	1019
STAD	CDK6	cg19103429_CDK6	-0.266108	2.10926e-07	1021
STAD	CDKN2A	cg03079681_CDKN2A	-0.476212	0	1029
STAD	CDKN2B	cg19133618_CDKN2B	-0.126169	0.0149396	1030
STAD	CDKN2C	cg00908631_CDKN2C	-0.302104	3.28944e-09	1031
STAD	CDKN2D	cg05338317_CDKN2D	-0.113342	0.028881	1032
STAD	E2F1	cg19033983_E2F1	-0.265974	2.13994e-07	1869
STAD	E2F2	cg09119494_E2F2	-0.415321	0	1870
STAD	E2F3	cg15585670_E2F3	-0.295305	7.54288e-09	1871
STAD	ERF	cg12219828_ERF	-0.141213	0.00640762	2077
STAD	ETS1	cg24662823_ETS1	-0.460979	0	2113
STAD	ETS2	cg23110422_ETS2	-0.536648	0	2114
STAD	ID1	cg26472301_ID1	0.0597987	0.249809	3397
STAD	MAPK1	cg12802921_MAPK1	-0.211631	4.034e-05	5594
STAD	MAPK3	cg05902503_MAPK3	-0.429252	0	5595
STAD	MDM2	cg24703804_MDM2	-0.333178	5.61523e-11	4193
STAD	MDM4	cg18119609_MDM4	-0.245794	1.72528e-06	4194
STAD	MOV10	cg05306395_MOV10	0.202785	8.4567e-05	4343
STAD	RB1	cg11882053_RB1	0.344839	1.07295e-11	5925
STAD	RPS27A	cg10275183_RPS27A	-0.340696	1.94903e-11	6233
STAD	SP1	cg12499542_SP1	0.0281155	0.588653	6667
STAD	TFDP1	cg21966345_TFDP1	-0.303599	2.73311e-09	7027
STAD	TFDP2	cg00217306_TFDP2	-0.0144279	0.781409	7029
STAD	TNRC6A	cg04508233_TNRC6A	-0.221478	1.7064e-05	27327
STAD	TNRC6B	cg14311088_TNRC6B	-0.281002	4.0405e-08	23112
STAD	TNRC6C	cg12027254_TNRC6C	-0.194051	0.000170471	57690
STAD	TP53	cg16397722_TP53	0.139067	0.00726582	7157
STAD	UBA52	cg19748516_UBA52	-0.0695482	0.180648	7311
STAD	UBB	cg08434171_UBB	-0.0831162	0.109472	7314
STAD	UBC	cg09692125_UBC	-0.189742	0.000238301	7316
TGCT	CDK4	cg15857731_CDK4	-0.416639	1.50555e-07	1019
TGCT	CDK6	cg25284397_CDK6	-0.40131	4.55388e-07	1021
TGCT	CDKN2A	cg13601799_CDKN2A	0.0332264	0.686147	1029
TGCT	CDKN2B	cg02400248_CDKN2B	-0.250527	0.0020435	1030
TGCT	CDKN2C	cg06949081_CDKN2C	-0.215784	0.00810673	1031
TGCT	CDKN2D	cg05338317_CDKN2D	-0.144798	0.0771031	1032
TGCT	E2F1	cg00509772_E2F1	-0.511182	1.16868e-11	1869
TGCT	E2F2	cg03058012_E2F2	-0.755722	0	1870
TGCT	E2F3	cg13654085_E2F3	-0.18364	0.024607	1871
TGCT	ERF	cg07472227_ERF	-0.0881515	0.283063	2077
TGCT	ETS1	cg10679277_ETS1	-0.284886	0.000431674	2113
TGCT	ETS2	cg04486568_ETS2	-0.212392	0.00918145	2114
TGCT	ID1	cg11850311_ID1	0.235596	0.00378156	3397
TGCT	MAPK1	cg23681311_MAPK1	0.310618	0.000118086	5594
TGCT	MAPK3	cg05313261_MAPK3	-0.40791	2.84604e-07	5595
TGCT	MDM2	cg24703804_MDM2	-0.296659	0.000242018	4193
TGCT	MDM4	cg17158762_MDM4	-0.333073	3.4584e-05	4194
TGCT	MOV10	cg03417473_MOV10	-0.209056	0.0103593	4343
TGCT	RB1	cg07320819_RB1	-0.0141677	0.863231	5925
TGCT	RPS27A	cg24046271_RPS27A	-0.30441	0.000163173	6233
TGCT	SP1	cg14794577_SP1	-0.139574	0.0884763	6667
TGCT	TFDP1	cg23778841_TFDP1	-0.0911525	0.266946	7027
TGCT	TFDP2	cg00217306_TFDP2	-0.33421	3.2417e-05	7029
TGCT	TNRC6A	cg00152838_TNRC6A	-0.283901	0.000452596	27327
TGCT	TNRC6B	cg16093065_TNRC6B	-0.539155	0	23112
TGCT	TNRC6C	cg12072376_TNRC6C	-0.738431	0	57690
TGCT	TP53	cg02166782_TP53	0.148247	0.0702635	7157
TGCT	UBA52	cg19748516_UBA52	-0.487223	3.75062e-10	7311
TGCT	UBB	cg25692892_UBB	-0.344629	1.7723e-05	7314
TGCT	UBC	cg09467020_UBC	-0.0682253	0.40636	7316
THCA	CDK4	cg00599273_CDK4	-0.0360706	0.418477	1019
THCA	CDK6	cg07469637_CDK6	-0.318962	2.79863e-13	1021
THCA	CDKN2A	cg12840719_CDKN2A	0.207793	2.61659e-06	1029
THCA	CDKN2B	cg19133618_CDKN2B	-0.136366	0.00214893	1030
THCA	CDKN2C	cg15631690_CDKN2C	-0.113752	0.0105536	1031
THCA	CDKN2D	cg06865036_CDKN2D	-0.310978	1.14613e-12	1032
THCA	E2F1	cg13581785_E2F1	-0.100297	0.0242317	1869
THCA	E2F2	cg09119494_E2F2	-0.188514	2.0771e-05	1870
THCA	E2F3	cg22621731_E2F3	-0.130838	0.00324415	1871
THCA	ERF	cg26860257_ERF	-0.209572	2.13984e-06	2077
THCA	ETS1	cg11760500_ETS1	-0.504757	0	2113
THCA	ETS2	cg15892280_ETS2	-0.405371	0	2114
THCA	ID1	cg21626886_ID1	0.0927589	0.0372068	3397
THCA	MAPK1	cg00578437_MAPK1	-0.0325679	0.465105	5594
THCA	MAPK3	cg02286008_MAPK3	-0.186254	2.6142e-05	5595
THCA	MDM2	cg11603030_MDM2	-0.126238	0.00451879	4193
THCA	MDM4	cg20286844_MDM4	-0.135681	0.00226315	4194
THCA	MOV10	cg03417473_MOV10	0.0296117	0.506602	4343
THCA	RB1	cg11882053_RB1	-0.0791725	0.0754819	5925
THCA	RPS27A	cg10275183_RPS27A	-0.13446	0.00248087	6233
THCA	SP1	cg11606261_SP1	-0.178637	5.5646e-05	6667
THCA	TFDP1	cg01815801_TFDP1	-0.0883299	0.0472892	7027
THCA	TFDP2	cg04109067_TFDP2	-0.0873526	0.0497987	7029
THCA	TNRC6A	cg01560476_TNRC6A	-0.152976	0.000569275	27327
THCA	TNRC6B	cg08758916_TNRC6B	-0.116752	0.00866644	23112
THCA	TNRC6C	cg26740249_TNRC6C	-0.268214	9.06757e-10	57690
THCA	TP53	cg00807143_TP53	0.129739	0.00351471	7157
THCA	UBA52	cg07409674_UBA52	-0.143598	0.00122554	7311
THCA	UBB	cg23752691_UBB	-0.0180448	0.685719	7314
THCA	UBC	cg26853536_UBC	-0.158361	0.000359286	7316
THYM	CDK4	cg09096528_CDK4	-0.162817	0.0756438	1019
THYM	CDK6	cg19103429_CDK6	-0.812043	0	1021
THYM	CDKN2A	cg12840719_CDKN2A	0.123293	0.179481	1029
THYM	CDKN2B	cg19481686_CDKN2B	0.383409	1.795e-05	1030
THYM	CDKN2C	cg27393398_CDKN2C	-0.459747	1.79523e-07	1031
THYM	CDKN2D	cg25685983_CDKN2D	-0.6747	0	1032
THYM	E2F1	cg14030719_E2F1	-0.752955	0	1869
THYM	E2F2	cg09119494_E2F2	-0.553455	0	1870
THYM	E2F3	cg14788563_E2F3	-0.366595	4.3215e-05	1871
THYM	ERF	cg16551326_ERF	-0.199125	0.0293846	2077
THYM	ETS1	cg03295554_ETS1	-0.546052	5.84829e-11	2113
THYM	ETS2	cg23110422_ETS2	-0.594458	0	2114
THYM	ID1	cg05194250_ID1	0.0594833	0.51817	3397
THYM	MAPK1	cg00014104_MAPK1	-0.48361	3.35634e-08	5594
THYM	MAPK3	cg02286008_MAPK3	-0.18661	0.0414046	5595
THYM	MDM2	cg01202278_MDM2	-0.215265	0.018376	4193
THYM	MDM4	cg18119609_MDM4	-0.132843	0.147896	4194
THYM	MOV10	cg20974139_MOV10	-0.254865	0.00507685	4343
THYM	RB1	cg11408952_RB1	-0.00652823	0.943528	5925
THYM	RPS27A	cg17212388_RPS27A	-0.182624	0.0460086	6233
THYM	SP1	cg25186332_SP1	-0.407452	4.71043e-06	6667
THYM	TFDP1	cg00804338_TFDP1	-0.163525	0.0743667	7027
THYM	TFDP2	cg00217306_TFDP2	-0.452865	2.84399e-07	7029
THYM	TNRC6A	cg01560476_TNRC6A	-0.438419	7.24275e-07	27327
THYM	TNRC6B	cg19131049_TNRC6B	-0.221543	0.0151806	23112
THYM	TNRC6C	cg17172331_TNRC6C	-0.132711	0.148302	57690
THYM	TP53	cg16397722_TP53	0.218661	0.0165818	7157
THYM	UBA52	cg18470852_UBA52	-0.137878	0.133035	7311
THYM	UBB	cg24668364_UBB	-0.220022	0.0159066	7314
THYM	UBC	cg26853536_UBC	-0.118522	0.197008	7316
UCEC	CDK4	cg19542346_CDK4	-0.423293	1.0174e-08	1019
UCEC	CDK6	cg07469637_CDK6	-0.563021	0	1021
UCEC	CDKN2A	cg13601799_CDKN2A	-0.0770336	0.314849	1029
UCEC	CDKN2B	cg02400248_CDKN2B	0.0211852	0.782459	1030
UCEC	CDKN2C	cg27393398_CDKN2C	-0.432656	4.44585e-09	1031
UCEC	CDKN2D	cg05338317_CDKN2D	-0.294984	9.1832e-05	1032
UCEC	E2F1	cg00509772_E2F1	-0.389835	1.5932e-07	1869
UCEC	E2F2	cg11526198_E2F2	-0.0615957	0.421776	1870
UCEC	E2F3	cg05450477_E2F3	-0.181087	0.0175481	1871
UCEC	ERF	cg26860257_ERF	-0.350832	2.76903e-06	2077
UCEC	ETS1	cg26559804_ETS1	-0.420414	1.30509e-08	2113
UCEC	ETS2	cg15892280_ETS2	-0.639425	0	2114
UCEC	ID1	cg00494337_ID1	-0.20248	0.00781711	3397
UCEC	MAPK1	cg08328535_MAPK1	0.138485	0.0700649	5594
UCEC	MAPK3	cg05902503_MAPK3	-0.290241	0.000119999	5595
UCEC	MDM2	cg09781971_MDM2	-0.128731	0.0923646	4193
UCEC	MDM4	cg17158762_MDM4	-0.265908	0.000441544	4194
UCEC	MOV10	cg15095622_MOV10	0.11256	0.14142	4343
UCEC	RB1	cg11408952_RB1	-0.0259797	0.734893	5925
UCEC	RPS27A	cg04530116_RPS27A	-0.156409	0.0405565	6233
UCEC	SP1	cg08962767_SP1	-0.13525	0.0769166	6667
UCEC	TFDP1	cg26804995_TFDP1	-0.389566	1.62689e-07	7027
UCEC	TFDP2	cg04109067_TFDP2	-0.0403139	0.599194	7029
UCEC	TNRC6A	cg01560476_TNRC6A	-0.340873	5.42952e-06	27327
UCEC	TNRC6B	cg22508831_TNRC6B	-0.203317	0.00756154	23112
UCEC	TNRC6C	cg24207009_TNRC6C	-0.190626	0.012354	57690
UCEC	TP53	cg26539663_TP53	0.0216309	0.778	7157
UCEC	UBA52	cg24372325_UBA52	-0.320978	1.9537e-05	7311
UCEC	UBB	cg00960580_UBB	-0.59731	0	7314
UCEC	UBC	cg26312059_UBC	-0.181134	0.0175184	7316
UCS	CDK4	cg15857731_CDK4	-0.443544	0.000620987	1019
UCS	CDK6	cg07469637_CDK6	-0.519899	4.4209e-05	1021
UCS	CDKN2A	cg12840719_CDKN2A	0.304252	0.0217581	1029
UCS	CDKN2B	cg08390209_CDKN2B	-0.124255	0.356117	1030
UCS	CDKN2C	cg00908631_CDKN2C	-0.265815	0.0459604	1031
UCS	CDKN2D	cg10769251_CDKN2D	-0.524825	3.6524e-05	1032
UCS	E2F1	cg00509772_E2F1	-0.349948	0.00791275	1869
UCS	E2F2	cg11798959_E2F2	-0.268149	0.0440324	1870
UCS	E2F3	cg15585670_E2F3	-0.540251	1.9737e-05	1871
UCS	ERF	cg07472227_ERF	-0.571234	5.28172e-06	2077
UCS	ETS1	cg26559804_ETS1	-0.497991	0.000100145	2113
UCS	ETS2	cg15892280_ETS2	-0.682007	1.58165e-08	2114
UCS	ID1	cg26156301_ID1	0.139227	0.300767	3397
UCS	MAPK1	cg12802921_MAPK1	-0.00784288	0.953866	5594
UCS	MAPK3	cg02521996_MAPK3	-0.47887	0.000196336	5595
UCS	MDM2	cg24703804_MDM2	-0.517047	4.9317e-05	4193
UCS	MDM4	cg17158762_MDM4	-0.308206	0.0200429	4194
UCS	MOV10	cg15095622_MOV10	-0.228221	0.0877939	4343
UCS	RB1	cg02152992_RB1	-0.229712	0.085699	5925
UCS	RPS27A	cg17212388_RPS27A	-0.232694	0.0816279	6233
UCS	SP1	cg02491754_SP1	-0.100532	0.455783	6667
UCS	TFDP1	cg05833651_TFDP1	-0.553863	1.1212e-05	7027
UCS	TFDP2	cg00217306_TFDP2	0.131255	0.3295	7029
UCS	TNRC6A	cg04508233_TNRC6A	-0.5409	1.9222e-05	27327
UCS	TNRC6B	cg08758916_TNRC6B	-0.719082	0	23112
UCS	TNRC6C	cg04498014_TNRC6C	-0.540187	1.979e-05	57690
UCS	TP53	cg22949073_TP53	0.171766	0.200842	7157
UCS	UBA52	cg19748516_UBA52	-0.392922	0.00267649	7311
UCS	UBB	cg00960580_UBB	-0.479712	0.000190743	7314
UCS	UBC	cg12984369_UBC	-0.403422	0.00201086	7316
UVM	CDK4	cg19542346_CDK4	-0.289076	0.0095198	1019
UVM	CDK6	cg07266431_CDK6	-0.211392	0.0599331	1021
UVM	CDKN2A	cg12840719_CDKN2A	0.21962	0.0504796	1029
UVM	CDKN2B	cg08390209_CDKN2B	0.0107126	0.92477	1030
UVM	CDKN2C	cg25592206_CDKN2C	-0.30293	0.00649571	1031
UVM	CDKN2D	cg10769251_CDKN2D	-0.0865917	0.444236	1032
UVM	E2F1	cg17623341_E2F1	-0.307665	0.00567752	1869
UVM	E2F2	cg11526198_E2F2	-0.310244	0.00527162	1870
UVM	E2F3	cg15585670_E2F3	-0.533451	5.43702e-07	1871
UVM	ERF	cg26860257_ERF	-0.378715	0.000581335	2077
UVM	ETS1	cg11760500_ETS1	-0.634482	0	2113
UVM	ETS2	cg16734191_ETS2	-0.484248	7.04359e-06	2114
UVM	ID1	cg24056028_ID1	0.215354	0.055215	3397
UVM	MAPK1	cg11335969_MAPK1	-0.365401	0.000926109	5594
UVM	MAPK3	cg08966293_MAPK3	-0.161627	0.151804	5595
UVM	MDM2	cg08547457_MDM2	-0.185326	0.0997708	4193
UVM	MDM4	cg20286844_MDM4	-0.0645804	0.568542	4194
UVM	MOV10	cg20974139_MOV10	-0.295593	0.00797031	4343
UVM	RB1	cg19427472_RB1	-0.218073	0.0521565	5925
UVM	RPS27A	cg25477606_RPS27A	-0.224707	0.0452768	6233
UVM	SP1	cg01599904_SP1	-0.0795124	0.482462	6667
UVM	TFDP1	cg21966345_TFDP1	-0.380005	0.000555151	7027
UVM	TFDP2	cg00217306_TFDP2	-0.280286	0.0120258	7029
UVM	TNRC6A	cg03156546_TNRC6A	-0.217839	0.0524146	27327
UVM	TNRC6B	cg14150023_TNRC6B	-0.21662	0.0537734	23112
UVM	TNRC6C	cg12072376_TNRC6C	-0.222668	0.0473066	57690
UVM	TP53	cg02166782_TP53	0.103751	0.359012	7157
UVM	UBA52	cg24504912_UBA52	-0.177403	0.115322	7311
UVM	UBB	cg14349843_UBB	0.156329	0.16582	7314
UVM	UBC	cg09692125_UBC	-0.286685	0.0101514	7316

## Sheet: Table S7
Supplementary Table 7 GDSC drug sensitivity for senescence genes in cancers
Symbol	Drug	Cor	Fdr	Entrez
AGO1	(5Z)-7-Oxozeaenol	0.0823386	0.0357403	26523
AGO1	17-AAG	0.0841847	0.024144	26523
AGO1	5-Fluorouracil	0.0245332	0.534023	26523
AGO1	681640	0.0371766	0.552714	26523
AGO1	A-443654	-0.0179417	0.939016	26523
AGO1	A-770041	0.0519463	0.543963	26523
AGO1	AC220	-0.0231279	0.672161	26523
AGO1	AG-014699	-0.0120866	0.810096	26523
AGO1	AICAR	0.0451545	0.275191	26523
AGO1	AKT inhibitor VIII	0.0352707	0.462918	26523
AGO1	AMG-706	0.0308607	0.642488	26523
AGO1	AP-24534	0.0374741	0.3894	26523
AGO1	AR-42	-0.00612855	0.882143	26523
AGO1	AS601245	0.0900638	0.0553017	26523
AGO1	AS605240	0.00666128	0.901583	26523
AGO1	AT-7519	-0.00659134	0.872596	26523
AGO1	ATRA	-0.00603864	0.923983	26523
AGO1	AUY922	0.0885981	0.0534632	26523
AGO1	AZ628	0.0206068	0.819932	26523
AGO1	AZD6482	0.0356574	0.469368	26523
AGO1	AZD7762	0.0929766	0.0177014	26523
AGO1	AZD8055	0.0267609	0.532662	26523
AGO1	Afatinib	0.0811921	0.0269628	26523
AGO1	Axitinib	0.0276743	0.638447	26523
AGO1	BAY 61-3606	0.0497305	0.2341	26523
AGO1	BEZ235	0.0526165	0.275797	26523
AGO1	BHG712	0.0178962	0.652454	26523
AGO1	BI-2536	-0.0199434	0.880997	26523
AGO1	BIRB 0796	0.0292172	0.598577	26523
AGO1	BIX02189	-0.00726374	0.865581	26523
AGO1	BMS-509744	-0.0438939	0.655755	26523
AGO1	BMS-536924	0.0148891	0.869171	26523
AGO1	BMS-708163	0.003245	0.948744	26523
AGO1	BMS-754807	0.00419248	0.955251	26523
AGO1	BMS345541	-0.0222792	0.571071	26523
AGO1	BX-795	0.0165063	0.763823	26523
AGO1	BX-912	-0.0605237	0.0955318	26523
AGO1	Belinostat	0.00127798	0.977186	26523
AGO1	Bexarotene	0.0115936	0.913252	26523
AGO1	Bicalutamide	0.0503444	0.25895	26523
AGO1	Bleomycin	0.0921879	0.0543528	26523
AGO1	Bleomycin (50 uM)	0.077284	0.0334265	26523
AGO1	Bortezomib	0.0579393	0.480285	26523
AGO1	Bosutinib	0.0901322	0.0487181	26523
AGO1	Bryostatin 1	-0.0303992	0.590603	26523
AGO1	CAL-101	0.00259219	0.954677	26523
AGO1	CAY10603	0.00187883	0.963571	26523
AGO1	CCT007093	0.0332772	0.474628	26523
AGO1	CCT018159	0.104213	0.0201145	26523
AGO1	CEP-701	0.0391842	0.359939	26523
AGO1	CGP-082996	-0.0724658	0.426696	26523
AGO1	CGP-60474	0.0387494	0.686976	26523
AGO1	CH5424802	0.062182	0.240757	26523
AGO1	CHIR-99021	0.126236	0.000482553	26523
AGO1	CI-1040	0.0890219	0.0309464	26523
AGO1	CMK	0.0944379	0.354332	26523
AGO1	CP466722	-0.00734908	0.858708	26523
AGO1	CP724714	0.0176803	0.785771	26523
AGO1	CUDC-101	-0.0341094	0.38192	26523
AGO1	CX-5461	-0.0161744	0.69352	26523
AGO1	Camptothecin	0.0449827	0.321812	26523
AGO1	Cetuximab	0.0817026	0.0400067	26523
AGO1	Cisplatin	0.00416157	0.950522	26523
AGO1	Crizotinib	0.179162	0.0199235	26523
AGO1	Cyclopamine	0.0304244	0.812145	26523
AGO1	Cytarabine	0.117642	0.00664246	26523
AGO1	DMOG	0.0361408	0.452122	26523
AGO1	Dabrafenib	0.00476476	0.928491	26523
AGO1	Dasatinib	0.0838283	0.208227	26523
AGO1	Docetaxel	0.0143568	0.725859	26523
AGO1	Doxorubicin	0.034742	0.606408	26523
AGO1	EHT 1864	0.0324288	0.651501	26523
AGO1	EKB-569	0.021982	0.627647	26523
AGO1	EX-527	-0.0441552	0.672963	26523
AGO1	Elesclomol	0.0633246	0.147381	26523
AGO1	Embelin	0.00676417	0.936856	26523
AGO1	Epothilone B	0.103648	0.0226081	26523
AGO1	Erlotinib	-0.00319121	0.972602	26523
AGO1	Etoposide	0.00481142	0.941247	26523
AGO1	FH535	0.0224531	0.686636	26523
AGO1	FK866	-0.00555066	0.894391	26523
AGO1	FMK	0.0219064	0.780782	26523
AGO1	FR-180204	-0.00504196	0.947321	26523
AGO1	FTI-277	0.0893191	0.0263419	26523
AGO1	Foretinib	0.0148356	0.761971	26523
AGO1	GDC0449	0.00159682	0.99319	26523
AGO1	GDC0941	0.0356106	0.549496	26523
AGO1	GNF-2	0.0506025	0.836716	26523
AGO1	GSK-650394	0.0739748	0.229972	26523
AGO1	GSK1070916	-0.0875161	0.0169326	26523
AGO1	GSK1904529A	-0.0336752	0.486623	26523
AGO1	GSK2126458	0.0192333	0.644739	26523
AGO1	GSK269962A	0.0505271	0.315942	26523
AGO1	GSK429286A	0.0368336	0.401154	26523
AGO1	GSK690693	-0.0811653	0.0274371	26523
AGO1	GW 441756	-0.0286874	0.897484	26523
AGO1	GW-2580	0.00978333	0.994591	26523
AGO1	GW843682X	-0.00140497	0.992027	26523
AGO1	Gefitinib	0.0517329	0.217687	26523
AGO1	Gemcitabine	0.0611189	0.197645	26523
AGO1	Genentech Cpd 10	-0.0161689	0.698773	26523
AGO1	HG-5-113-01	0.0323865	0.689313	26523
AGO1	HG-5-88-01	-0.0149742	0.942844	26523
AGO1	HG-6-64-1	0.0506334	0.288952	26523
AGO1	I-BET-762	-0.0299635	0.421241	26523
AGO1	IOX2	-0.0256899	0.691349	26523
AGO1	IPA-3	0.0660891	0.0946761	26523
AGO1	Imatinib	0.0876927	0.462359	26523
AGO1	Ispinesib Mesylate	-0.0155233	0.706158	26523
AGO1	JNJ-26854165	0.0546645	0.269631	26523
AGO1	JNK Inhibitor VIII	0.0698347	0.0963392	26523
AGO1	JNK-9L	0.0921994	0.053782	26523
AGO1	JQ1	-0.026992	0.56035	26523
AGO1	JQ12	-0.0133367	0.8408	26523
AGO1	JW-7-24-1	0.0151407	0.705955	26523
AGO1	JW-7-52-1	0.0426869	0.697428	26523
AGO1	KIN001-055	0.0476149	0.432382	26523
AGO1	KIN001-102	-0.0321887	0.395599	26523
AGO1	KIN001-135	0.00703335	0.963725	26523
AGO1	KIN001-236	-0.0240994	0.550107	26523
AGO1	KIN001-244	0.0112548	0.79038	26523
AGO1	KIN001-260	-0.0212676	0.595281	26523
AGO1	KIN001-266	0.0342777	0.49718	26523
AGO1	KIN001-270	-0.0356528	0.391577	26523
AGO1	KU-55933	0.0516607	0.375498	26523
AGO1	LAQ824	0.0213293	0.627068	26523
AGO1	LFM-A13	-0.0139771	0.822003	26523
AGO1	LY317615	0.0530187	0.224079	26523
AGO1	Lapatinib	0.00521784	0.944728	26523
AGO1	Lenalidomide	0.0439196	0.551912	26523
AGO1	Linifanib	-0.00715675	0.918692	26523
AGO1	Lisitinib	-0.0160049	0.844167	26523
AGO1	MG-132	0.019837	0.865303	26523
AGO1	MK-2206	0.0290515	0.607123	26523
AGO1	MLN4924	-0.0236302	0.711046	26523
AGO1	MP470	-0.00650176	0.901997	26523
AGO1	MPS-1-IN-1	0.0346021	0.386878	26523
AGO1	MS-275	0.0227134	0.822826	26523
AGO1	Masitinib	0.0504645	0.192008	26523
AGO1	Methotrexate	0.0241286	0.547581	26523
AGO1	Midostaurin	0.0572372	0.193905	26523
AGO1	Mitomycin C	0.0289617	0.608684	26523
AGO1	NG-25	0.0193003	0.626796	26523
AGO1	NPK76-II-72-1	-0.0666755	0.0627652	26523
AGO1	NSC-207895	-0.0784833	0.0610871	26523
AGO1	NSC-87877	8.2809e-05	0.998891	26523
AGO1	NU-7441	0.080397	0.178622	26523
AGO1	Navitoclax	-0.0315225	0.430522	26523
AGO1	Nilotinib	0.0873252	0.0560098	26523
AGO1	Nutlin-3a (-)	0.106343	0.0121587	26523
AGO1	OSI-027	-0.0112768	0.783719	26523
AGO1	OSI-930	0.0250674	0.554027	26523
AGO1	OSU-03012	0.0869765	0.0520751	26523
AGO1	Obatoclax Mesylate	0.0476307	0.318631	26523
AGO1	Olaparib	-0.0278756	0.553873	26523
AGO1	PAC-1	-0.0409077	0.352568	26523
AGO1	PD-0325901	0.112519	0.00345672	26523
AGO1	PD-0332991	0.0799479	0.101464	26523
AGO1	PD-173074	-0.0332275	0.833705	26523
AGO1	PF-4708671	0.0379631	0.719526	26523
AGO1	PF-562271	0.0425116	0.451953	26523
AGO1	PFI-1	0.0129225	0.825918	26523
AGO1	PHA-665752	0.0334624	0.836161	26523
AGO1	PHA-793887	0.00686835	0.864009	26523
AGO1	PI-103	0.00246336	0.953564	26523
AGO1	PIK-93	-0.0335848	0.370234	26523
AGO1	PLX4720	-0.022121	0.628474	26523
AGO1	Paclitaxel	0.0174409	0.908982	26523
AGO1	Parthenolide	0.104096	0.265268	26523
AGO1	Pazopanib	-0.00497565	0.947038	26523
AGO1	Phenformin	-0.00480541	0.912596	26523
AGO1	Pyrimethamine	-0.00456573	0.9791	26523
AGO1	QL-VIII-58	-0.0266559	0.771934	26523
AGO1	QL-X-138	-0.00232049	0.95755	26523
AGO1	QL-XI-92	0.0548075	0.141221	26523
AGO1	QL-XII-47	0.0654368	0.0981323	26523
AGO1	QL-XII-61	-0.0100453	0.910054	26523
AGO1	QS11	0.0412741	0.515983	26523
AGO1	RDEA119	0.105349	0.00322227	26523
AGO1	RO-3306	0.0825344	0.0451923	26523
AGO1	Rapamycin	-0.0178286	0.913081	26523
AGO1	Roscovitine	0.0261474	0.903913	26523
AGO1	Ruxolitinib	-0.0498609	0.317455	26523
AGO1	S-Trityl-L-cysteine	0.0342363	0.716917	26523
AGO1	SB 216763	0.0576373	0.243012	26523
AGO1	SB 505124	0.0329806	0.680222	26523
AGO1	SB52334	-0.0911644	0.0284615	26523
AGO1	SB590885	-0.0070655	0.905132	26523
AGO1	SGC0946	0.0586979	0.241342	26523
AGO1	SL 0101-1	0.0338926	0.672529	26523
AGO1	SN-38	0.025867	0.597977	26523
AGO1	SNX-2112	0.0214489	0.592318	26523
AGO1	STF-62247	0.0467226	0.257434	26523
AGO1	Salubrinal	0.0346801	0.713577	26523
AGO1	Saracatinib	0.0912456	0.25111	26523
AGO1	Shikonin	0.0968396	0.0365241	26523
AGO1	Sorafenib	0.0234176	0.860201	26523
AGO1	Sunitinib	0.0182839	0.845992	26523
AGO1	T0901317	0.0295882	0.502425	26523
AGO1	TAE684	0.121588	0.163424	26523
AGO1	TAK-715	0.0233309	0.555587	26523
AGO1	TG101348	-0.00508913	0.900858	26523
AGO1	TGX221	0.020121	0.784447	26523
AGO1	THZ-2-102-1	-0.0462581	0.219166	26523
AGO1	THZ-2-49	0.0084301	0.844717	26523
AGO1	TL-1-85	0.0129833	0.751305	26523
AGO1	TL-2-105	-0.00940498	0.825594	26523
AGO1	TPCA-1	-0.0173192	0.658272	26523
AGO1	TW 37	0.0514962	0.261934	26523
AGO1	Talazoparib	0.0383642	0.413572	26523
AGO1	Tamoxifen	0.00649333	0.968681	26523
AGO1	Temozolomide	0.0457196	0.512627	26523
AGO1	Temsirolimus	0.0581081	0.224559	26523
AGO1	Thapsigargin	0.0231167	0.764947	26523
AGO1	Tipifarnib	0.0402939	0.548797	26523
AGO1	Tivozanib	0.000106276	0.998612	26523
AGO1	Trametinib	0.14144	7.6237e-05	26523
AGO1	Tubastatin A	-0.00860708	0.832256	26523
AGO1	UNC0638	-0.0917077	0.0090387	26523
AGO1	UNC1215	0.0397767	0.445561	26523
AGO1	VNLG/124	-0.0187036	0.69462	26523
AGO1	VX-11e	0.0220564	0.686912	26523
AGO1	VX-680	-0.00354093	0.980396	26523
AGO1	VX-702	-0.0363516	0.87671	26523
AGO1	Veliparib	-0.0101919	0.907172	26523
AGO1	Vinblastine	0.00302268	0.958102	26523
AGO1	Vinorelbine	-0.00333061	0.965341	26523
AGO1	Vorinostat	-0.0370019	0.335656	26523
AGO1	WH-4-023	0.085464	0.253885	26523
AGO1	WZ-1-84	0.00187764	0.985803	26523
AGO1	WZ3105	-0.0641015	0.0775016	26523
AGO1	XAV939	0.0986264	0.00936458	26523
AGO1	XL-184	0.0171322	0.753253	26523
AGO1	XMD11-85h	-0.0272148	0.891304	26523
AGO1	XMD13-2	-0.0246683	0.528618	26523
AGO1	XMD14-99	0.0286804	0.48547	26523
AGO1	XMD15-27	0.0406002	0.404876	26523
AGO1	XMD8-85	-0.0299808	0.756644	26523
AGO1	XMD8-92	0.00645012	0.968024	26523
AGO1	Y-39983	0.020956	0.61473	26523
AGO1	YK 4-279	0.0162738	0.806187	26523
AGO1	YM155	0.0142611	0.827944	26523
AGO1	YM201636	-0.0213136	0.599643	26523
AGO1	Z-LLNle-CHO	0.0671226	0.370195	26523
AGO1	ZG-10	-0.0621354	0.351002	26523
AGO1	ZM-447439	0.0113516	0.841441	26523
AGO1	ZSTK474	0.0221941	0.576229	26523
AGO1	Zibotentan	0.0130232	0.976549	26523
AGO1	piperlongumine	0.0601224	0.158609	26523
AGO1	rTRAIL	0.0357931	0.639705	26523
AGO1	selumetinib	0.0779807	0.0343765	26523
AGO3	(5Z)-7-Oxozeaenol	0.144031	9.8669e-05	192669
AGO3	17-AAG	0.127172	0.000510252	192669
AGO3	5-Fluorouracil	-0.0617171	0.096202	192669
AGO3	681640	-0.0994201	0.0705348	192669
AGO3	A-443654	0.00738697	0.979413	192669
AGO3	A-770041	0.0493827	0.568311	192669
AGO3	AC220	-0.0138568	0.817659	192669
AGO3	AG-014699	-0.0946155	0.0199221	192669
AGO3	AICAR	-0.0785891	0.0465247	192669
AGO3	AKT inhibitor VIII	0.0248313	0.62105	192669
AGO3	AMG-706	0.0550841	0.334893	192669
AGO3	AP-24534	-0.0681942	0.0946171	192669
AGO3	AR-42	-0.0949729	0.00787193	192669
AGO3	AS601245	0.067511	0.180744	192669
AGO3	AS605240	0.0603426	0.152296	192669
AGO3	AT-7519	-0.167329	1.38386e-06	192669
AGO3	ATRA	-0.0460249	0.353084	192669
AGO3	AUY922	-0.0618698	0.207932	192669
AGO3	AZ628	0.138464	0.03626	192669
AGO3	AZD6482	0.0424476	0.371703	192669
AGO3	AZD7762	-0.0524248	0.204555	192669
AGO3	AZD8055	-0.0686881	0.0831451	192669
AGO3	Afatinib	0.150961	1.7144e-05	192669
AGO3	Axitinib	-0.0561558	0.267506	192669
AGO3	BAY 61-3606	-0.0751868	0.061691	192669
AGO3	BEZ235	-0.0389165	0.444193	192669
AGO3	BHG712	-0.0562343	0.129764	192669
AGO3	BI-2536	-0.0920714	0.32744	192669
AGO3	BIRB 0796	0.0500773	0.328805	192669
AGO3	BIX02189	-0.120857	0.000700299	192669
AGO3	BMS-509744	0.0104519	0.928002	192669
AGO3	BMS-536924	0.0453029	0.495063	192669
AGO3	BMS-708163	0.0765875	0.0519929	192669
AGO3	BMS-754807	-0.00670763	0.925198	192669
AGO3	BMS345541	-0.127846	0.000282241	192669
AGO3	BX-795	-0.107293	0.00923856	192669
AGO3	BX-912	-0.178984	1.94041e-07	192669
AGO3	Belinostat	-0.103303	0.00478678	192669
AGO3	Bexarotene	0.0474237	0.503406	192669
AGO3	Bicalutamide	0.0514563	0.247129	192669
AGO3	Bleomycin	-0.01241	0.862462	192669
AGO3	Bleomycin (50 uM)	-0.0140062	0.727311	192669
AGO3	Bortezomib	0.0107391	0.919805	192669
AGO3	Bosutinib	-0.0211583	0.73769	192669
AGO3	Bryostatin 1	0.035646	0.515633	192669
AGO3	CAL-101	-0.0690446	0.0674617	192669
AGO3	CAY10603	-0.135518	0.000113747	192669
AGO3	CCT007093	0.0752115	0.0718931	192669
AGO3	CCT018159	-0.0200158	0.737059	192669
AGO3	CEP-701	-0.0504296	0.226104	192669
AGO3	CGP-082996	-0.0260302	0.828274	192669
AGO3	CGP-60474	0.0198297	0.853259	192669
AGO3	CH5424802	0.0016076	0.984816	192669
AGO3	CHIR-99021	0.11796	0.00117805	192669
AGO3	CI-1040	0.185248	1.3953e-06	192669
AGO3	CMK	0.0444889	0.723515	192669
AGO3	CP466722	-0.12179	0.000543262	192669
AGO3	CP724714	0.0852242	0.0646287	192669
AGO3	CUDC-101	-0.120744	0.000794182	192669
AGO3	CX-5461	-0.0970139	0.00742378	192669
AGO3	Camptothecin	-0.106889	0.0079668	192669
AGO3	Cetuximab	0.133109	0.000485397	192669
AGO3	Cisplatin	-0.0361008	0.485721	192669
AGO3	Crizotinib	0.106453	0.317408	192669
AGO3	Cyclopamine	-0.0624493	0.555862	192669
AGO3	Cytarabine	-0.031791	0.560802	192669
AGO3	DMOG	-0.0406969	0.387845	192669
AGO3	Dabrafenib	0.163148	1.5662e-05	192669
AGO3	Dasatinib	0.0604602	0.38139	192669
AGO3	Docetaxel	-0.0137924	0.736642	192669
AGO3	Doxorubicin	-0.0648884	0.258372	192669
AGO3	EHT 1864	0.0754131	0.183035	192669
AGO3	EKB-569	-0.0127943	0.786392	192669
AGO3	EX-527	0.0184525	0.883467	192669
AGO3	Elesclomol	0.00118528	0.982483	192669
AGO3	Embelin	0.0187518	0.797112	192669
AGO3	Epothilone B	-0.0423032	0.417214	192669
AGO3	Erlotinib	0.0303535	0.704327	192669
AGO3	Etoposide	-0.131992	0.00128357	192669
AGO3	FH535	0.135504	0.00100145	192669
AGO3	FK866	-0.211032	1.09882e-09	192669
AGO3	FMK	0.0113738	0.897329	192669
AGO3	FR-180204	0.0464383	0.37089	192669
AGO3	FTI-277	0.0341446	0.435396	192669
AGO3	Foretinib	-0.137192	0.000220832	192669
AGO3	GDC0449	-0.0645516	0.446542	192669
AGO3	GDC0941	0.0122016	0.864152	192669
AGO3	GNF-2	0.0319476	0.909109	192669
AGO3	GSK-650394	-0.037727	0.61574	192669
AGO3	GSK1070916	-0.172758	9.06866e-07	192669
AGO3	GSK1904529A	0.0251588	0.620014	192669
AGO3	GSK2126458	-0.0580677	0.128284	192669
AGO3	GSK269962A	-0.0169144	0.789736	192669
AGO3	GSK429286A	-0.0258189	0.573448	192669
AGO3	GSK690693	-0.122452	0.000624682	192669
AGO3	GW 441756	0.0541358	0.736218	192669
AGO3	GW-2580	0.00303822	0.99615	192669
AGO3	GW843682X	-0.128259	0.0912319	192669
AGO3	Gefitinib	0.0961196	0.0160782	192669
AGO3	Gemcitabine	-0.115353	0.00731464	192669
AGO3	Genentech Cpd 10	-0.148626	2.5034e-05	192669
AGO3	HG-5-113-01	-0.0598812	0.401202	192669
AGO3	HG-5-88-01	0.0187759	0.924745	192669
AGO3	HG-6-64-1	-0.06277	0.170981	192669
AGO3	I-BET-762	-0.122307	0.000421105	192669
AGO3	IOX2	0.037346	0.533413	192669
AGO3	IPA-3	-0.103614	0.00662714	192669
AGO3	Imatinib	-0.0129056	0.952097	192669
AGO3	Ispinesib Mesylate	-0.166292	2.06538e-06	192669
AGO3	JNJ-26854165	0.0241994	0.676486	192669
AGO3	JNK Inhibitor VIII	0.0885033	0.0314076	192669
AGO3	JNK-9L	0.00883153	0.906985	192669
AGO3	JQ1	-0.0320399	0.480396	192669
AGO3	JQ12	-0.0412745	0.456621	192669
AGO3	JW-7-24-1	-0.105632	0.00286874	192669
AGO3	JW-7-52-1	-0.0071398	0.958843	192669
AGO3	KIN001-055	0.0400089	0.531403	192669
AGO3	KIN001-102	-0.100453	0.00446369	192669
AGO3	KIN001-135	0.0322564	0.788067	192669
AGO3	KIN001-236	-0.0810949	0.0276795	192669
AGO3	KIN001-244	-0.0753574	0.0410311	192669
AGO3	KIN001-260	-0.104255	0.00360098	192669
AGO3	KIN001-266	-0.0306326	0.549889	192669
AGO3	KIN001-270	-0.106025	0.00482658	192669
AGO3	KU-55933	-0.051953	0.37237	192669
AGO3	LAQ824	-0.0800589	0.0402936	192669
AGO3	LFM-A13	0.00839365	0.896852	192669
AGO3	LY317615	0.0294936	0.531373	192669
AGO3	Lapatinib	0.0447466	0.502063	192669
AGO3	Lenalidomide	0.00884553	0.938823	192669
AGO3	Linifanib	0.013802	0.831375	192669
AGO3	Lisitinib	9.1047e-05	0.999094	192669
AGO3	MG-132	0.0409	0.67973	192669
AGO3	MK-2206	0.0230054	0.69323	192669
AGO3	MLN4924	-0.0499571	0.378975	192669
AGO3	MP470	0.0196995	0.680618	192669
AGO3	MPS-1-IN-1	-0.0893228	0.0160647	192669
AGO3	MS-275	-0.0287485	0.76823	192669
AGO3	Masitinib	-0.0621199	0.102185	192669
AGO3	Methotrexate	-0.16978	2.28489e-06	192669
AGO3	Midostaurin	0.0026232	0.962522	192669
AGO3	Mitomycin C	-0.0484065	0.344986	192669
AGO3	NG-25	-0.118332	0.000812945	192669
AGO3	NPK76-II-72-1	-0.240041	9.92872e-13	192669
AGO3	NSC-207895	-0.0818245	0.0496403	192669
AGO3	NSC-87877	-0.0058013	0.939696	192669
AGO3	NU-7441	0.0174897	0.853649	192669
AGO3	Navitoclax	-0.100415	0.00663509	192669
AGO3	Nilotinib	-0.0367353	0.498398	192669
AGO3	Nutlin-3a (-)	0.133685	0.00119971	192669
AGO3	OSI-027	-0.112672	0.00156539	192669
AGO3	OSI-930	-0.0203283	0.639122	192669
AGO3	OSU-03012	-0.0832139	0.0648767	192669
AGO3	Obatoclax Mesylate	-0.0532131	0.258144	192669
AGO3	Olaparib	-0.155329	6.7617e-05	192669
AGO3	PAC-1	-0.0465647	0.282534	192669
AGO3	PD-0325901	0.220333	2.11539e-09	192669
AGO3	PD-0332991	-0.0230227	0.721655	192669
AGO3	PD-173074	-0.0351432	0.823643	192669
AGO3	PF-4708671	0.05514	0.541367	192669
AGO3	PF-562271	0.0462356	0.406784	192669
AGO3	PFI-1	0.0150555	0.794399	192669
AGO3	PHA-665752	0.108832	0.376646	192669
AGO3	PHA-793887	-0.156824	5.30414e-06	192669
AGO3	PI-103	-0.136976	0.000104615	192669
AGO3	PIK-93	-0.152469	1.0437e-05	192669
AGO3	PLX4720	0.117195	0.00191501	192669
AGO3	Paclitaxel	-0.0793134	0.430977	192669
AGO3	Parthenolide	0.00726075	0.95875	192669
AGO3	Pazopanib	-0.00417468	0.9561	192669
AGO3	Phenformin	-0.0685555	0.0666404	192669
AGO3	Pyrimethamine	-0.195365	0.0435789	192669
AGO3	QL-VIII-58	-0.121562	0.0568598	192669
AGO3	QL-X-138	-0.107994	0.00275097	192669
AGO3	QL-XI-92	-0.0784271	0.0307987	192669
AGO3	QL-XII-47	-0.0554469	0.168726	192669
AGO3	QL-XII-61	-0.0127086	0.883138	192669
AGO3	QS11	-0.0408824	0.520065	192669
AGO3	RDEA119	0.236555	3.2729e-12	192669
AGO3	RO-3306	-0.0251952	0.577794	192669
AGO3	Rapamycin	-0.0549022	0.653012	192669
AGO3	Roscovitine	-0.00131053	0.997243	192669
AGO3	Ruxolitinib	-0.0225625	0.701664	192669
AGO3	S-Trityl-L-cysteine	-0.056485	0.504992	192669
AGO3	SB 216763	0.0811995	0.0872072	192669
AGO3	SB 505124	0.0565077	0.416026	192669
AGO3	SB52334	0.000943814	0.989861	192669
AGO3	SB590885	0.128431	0.00238296	192669
AGO3	SGC0946	0.112447	0.0107929	192669
AGO3	SL 0101-1	0.0304651	0.710969	192669
AGO3	SN-38	-0.111719	0.00440072	192669
AGO3	SNX-2112	-0.17833	3.14261e-07	192669
AGO3	STF-62247	-0.00387651	0.939442	192669
AGO3	Salubrinal	-0.0181416	0.864683	192669
AGO3	Saracatinib	0.0701736	0.39701	192669
AGO3	Shikonin	-0.028693	0.622822	192669
AGO3	Sorafenib	-0.0191129	0.889083	192669
AGO3	Sunitinib	-0.0354292	0.674684	192669
AGO3	T0901317	-0.0803539	0.0421428	192669
AGO3	TAE684	0.0592117	0.599703	192669
AGO3	TAK-715	-0.0727871	0.0464732	192669
AGO3	TG101348	-0.120301	0.000634645	192669
AGO3	TGX221	0.0773496	0.234659	192669
AGO3	THZ-2-102-1	-0.183741	1.35833e-07	192669
AGO3	THZ-2-49	-0.122993	0.000629361	192669
AGO3	TL-1-85	-0.104642	0.00342281	192669
AGO3	TL-2-105	-0.0886864	0.0159168	192669
AGO3	TPCA-1	-0.14356	3.492e-05	192669
AGO3	TW 37	-0.0613482	0.167101	192669
AGO3	Talazoparib	-0.0813985	0.0539114	192669
AGO3	Tamoxifen	-0.00427272	0.98056	192669
AGO3	Temozolomide	-0.0274831	0.725804	192669
AGO3	Temsirolimus	-0.0518091	0.29176	192669
AGO3	Thapsigargin	-0.0463972	0.465162	192669
AGO3	Tipifarnib	-0.0215315	0.783225	192669
AGO3	Tivozanib	-0.041516	0.481716	192669
AGO3	Trametinib	0.245628	1.31408e-12	192669
AGO3	Tubastatin A	-0.129888	0.000215149	192669
AGO3	UNC0638	-0.146623	1.7962e-05	192669
AGO3	UNC1215	0.0512167	0.30387	192669
AGO3	VNLG/124	-0.00218415	0.968216	192669
AGO3	VX-11e	0.0439248	0.365255	192669
AGO3	VX-680	-0.104684	0.212167	192669
AGO3	VX-702	-0.058057	0.73454	192669
AGO3	Veliparib	-0.0341464	0.633353	192669
AGO3	Vinblastine	-0.134921	0.000688848	192669
AGO3	Vinorelbine	-0.119847	0.00965915	192669
AGO3	Vorinostat	-0.128882	0.000376699	192669
AGO3	WH-4-023	0.0828641	0.27232	192669
AGO3	WZ-1-84	0.0415906	0.62478	192669
AGO3	WZ3105	-0.150604	1.4662e-05	192669
AGO3	XAV939	0.0856747	0.0255102	192669
AGO3	XL-184	-0.0624582	0.164296	192669
AGO3	XMD11-85h	-0.00479914	0.984135	192669
AGO3	XMD13-2	-0.172639	6.36434e-07	192669
AGO3	XMD14-99	-0.0580042	0.132388	192669
AGO3	XMD15-27	-0.0484079	0.304134	192669
AGO3	XMD8-85	-0.0951581	0.213219	192669
AGO3	XMD8-92	0.0165477	0.911167	192669
AGO3	Y-39983	-0.0986332	0.00709275	192669
AGO3	YK 4-279	-0.0659628	0.189923	192669
AGO3	YM155	-0.102567	0.0204871	192669
AGO3	YM201636	-0.100298	0.00550979	192669
AGO3	Z-LLNle-CHO	-0.00259279	0.978689	192669
AGO3	ZG-10	-0.159181	0.00523745	192669
AGO3	ZM-447439	-0.141865	0.000473323	192669
AGO3	ZSTK474	-0.0560436	0.131946	192669
AGO3	Zibotentan	0.0140847	0.973854	192669
AGO3	piperlongumine	-0.0392767	0.386593	192669
AGO3	rTRAIL	0.0565612	0.411305	192669
AGO3	selumetinib	0.204881	2.38193e-09	192669
AGO4	(5Z)-7-Oxozeaenol	-0.0731478	0.0664639	192670
AGO4	17-AAG	0.141664	9.9567e-05	192670
AGO4	5-Fluorouracil	-0.251756	2.3443e-13	192670
AGO4	681640	-0.00295465	0.969932	192670
AGO4	A-443654	-0.0649246	0.689079	192670
AGO4	A-770041	0.056303	0.503301	192670
AGO4	AC220	-0.176429	3.2911e-06	192670
AGO4	AG-014699	0.025693	0.581328	192670
AGO4	AICAR	-0.233028	2.05416e-10	192670
AGO4	AKT inhibitor VIII	0.0621039	0.161712	192670
AGO4	AMG-706	0.029818	0.657901	192670
AGO4	AP-24534	-0.203461	2.90905e-08	192670
AGO4	AR-42	-0.206192	2.21774e-09	192670
AGO4	AS601245	0.0192542	0.765121	192670
AGO4	AS605240	-0.1987	7.16182e-08	192670
AGO4	AT-7519	-0.297113	7.21577e-19	192670
AGO4	ATRA	-0.233574	7.30589e-10	192670
AGO4	AUY922	-0.0729617	0.126927	192670
AGO4	AZ628	-0.147941	0.0234276	192670
AGO4	AZD6482	0.0150202	0.797095	192670
AGO4	AZD7762	-0.16625	9.5382e-06	192670
AGO4	AZD8055	-0.178229	1.77978e-06	192670
AGO4	Afatinib	0.0798597	0.02979	192670
AGO4	Axitinib	-0.125257	0.00434638	192670
AGO4	BAY 61-3606	-0.127814	0.000902307	192670
AGO4	BEZ235	0.00576825	0.927382	192670
AGO4	BHG712	-0.319474	8.93245e-22	192670
AGO4	BI-2536	-0.133716	0.127414	192670
AGO4	BIRB 0796	0.10399	0.0249851	192670
AGO4	BIX02189	-0.2736	8.17573e-16	192670
AGO4	BMS-509744	-0.0093494	0.936267	192670
AGO4	BMS-536924	-0.105981	0.0337988	192670
AGO4	BMS-708163	0.0963791	0.0132685	192670
AGO4	BMS-754807	-0.0528481	0.323371	192670
AGO4	BMS345541	-0.262782	9.48795e-15	192670
AGO4	BX-795	-0.18291	2.46067e-06	192670
AGO4	BX-912	-0.311965	5.54915e-21	192670
AGO4	Belinostat	-0.157663	1.0442e-05	192670
AGO4	Bexarotene	-0.0875792	0.117103	192670
AGO4	Bicalutamide	0.0836132	0.0472281	192670
AGO4	Bleomycin	-0.0485387	0.377403	192670
AGO4	Bleomycin (50 uM)	0.0740892	0.0418631	192670
AGO4	Bortezomib	0.0885359	0.234721	192670
AGO4	Bosutinib	-0.0839808	0.0706645	192670
AGO4	Bryostatin 1	-0.0360822	0.508872	192670
AGO4	CAL-101	-0.155453	1.3265e-05	192670
AGO4	CAY10603	-0.181319	1.62387e-07	192670
AGO4	CCT007093	0.0402793	0.373913	192670
AGO4	CCT018159	-0.0131343	0.838979	192670
AGO4	CEP-701	-0.202183	4.75201e-08	192670
AGO4	CGP-082996	0.0201185	0.870872	192670
AGO4	CGP-60474	0.0116716	0.919537	192670
AGO4	CH5424802	-0.0140544	0.853065	192670
AGO4	CHIR-99021	0.132401	0.000237942	192670
AGO4	CI-1040	-0.0682953	0.109841	192670
AGO4	CMK	0.0359716	0.787698	192670
AGO4	CP466722	-0.250657	1.4346e-13	192670
AGO4	CP724714	0.0292706	0.621117	192670
AGO4	CUDC-101	-0.20225	7.42729e-09	192670
AGO4	CX-5461	-0.22675	5.10389e-11	192670
AGO4	Camptothecin	-0.129651	0.00101466	192670
AGO4	Cetuximab	0.0977214	0.0125213	192670
AGO4	Cisplatin	-0.0234399	0.672475	192670
AGO4	Crizotinib	0.0298784	0.8655	192670
AGO4	Cyclopamine	-0.0159408	0.912779	192670
AGO4	Cytarabine	-0.11213	0.010211	192670
AGO4	DMOG	-0.0846554	0.0440237	192670
AGO4	Dabrafenib	-0.0117633	0.81667	192670
AGO4	Dasatinib	0.0766266	0.255927	192670
AGO4	Docetaxel	0.120874	0.00106651	192670
AGO4	Doxorubicin	-0.103502	0.0474371	192670
AGO4	EHT 1864	0.0299043	0.684975	192670
AGO4	EKB-569	-0.161489	1.1314e-05	192670
AGO4	EX-527	-0.0129838	0.923855	192670
AGO4	Elesclomol	0.0993742	0.0167891	192670
AGO4	Embelin	0.00244534	0.978567	192670
AGO4	Epothilone B	-0.0449537	0.384782	192670
AGO4	Erlotinib	0.0979759	0.171303	192670
AGO4	Etoposide	-0.145219	0.000357019	192670
AGO4	FH535	0.0293312	0.580966	192670
AGO4	FK866	-0.22939	2.8775e-11	192670
AGO4	FMK	-0.0995625	0.065893	192670
AGO4	FR-180204	-0.197145	2.6491e-07	192670
AGO4	FTI-277	0.121798	0.001954	192670
AGO4	Foretinib	-0.219088	1.09766e-09	192670
AGO4	GDC0449	-0.0424686	0.663848	192670
AGO4	GDC0941	-0.0899398	0.0545727	192670
AGO4	GNF-2	-0.0382365	0.885254	192670
AGO4	GSK-650394	-0.117413	0.0321787	192670
AGO4	GSK1070916	-0.328683	1.59582e-22	192670
AGO4	GSK1904529A	0.0719376	0.102844	192670
AGO4	GSK2126458	-0.213508	9.63341e-10	192670
AGO4	GSK269962A	0.000325849	0.995801	192670
AGO4	GSK429286A	-0.149831	5.402e-05	192670
AGO4	GSK690693	-0.200548	7.88569e-09	192670
AGO4	GW 441756	-0.0469426	0.783314	192670
AGO4	GW-2580	-0.0748816	0.520233	192670
AGO4	GW843682X	-0.139113	0.0625891	192670
AGO4	Gefitinib	0.0537086	0.199435	192670
AGO4	Gemcitabine	-0.115666	0.00714066	192670
AGO4	Genentech Cpd 10	-0.213942	5.82868e-10	192670
AGO4	HG-5-113-01	-0.116979	0.0632025	192670
AGO4	HG-5-88-01	-0.0850803	0.454295	192670
AGO4	HG-6-64-1	-0.0753796	0.0887032	192670
AGO4	I-BET-762	-0.29126	2.09168e-18	192670
AGO4	IOX2	0.0397062	0.501668	192670
AGO4	IPA-3	-0.117215	0.00195086	192670
AGO4	Imatinib	-0.0984033	0.373453	192670
AGO4	Ispinesib Mesylate	-0.268714	3.35858e-15	192670
AGO4	JNJ-26854165	0.0432225	0.402944	192670
AGO4	JNK Inhibitor VIII	0.15533	7.2549e-05	192670
AGO4	JNK-9L	-0.0529434	0.328634	192670
AGO4	JQ1	-0.118832	0.00236796	192670
AGO4	JQ12	-0.0885856	0.0696618	192670
AGO4	JW-7-24-1	-0.197723	8.56627e-09	192670
AGO4	JW-7-52-1	-0.00326813	0.982437	192670
AGO4	KIN001-055	-0.0763257	0.147718	192670
AGO4	KIN001-102	-0.258284	2.16318e-14	192670
AGO4	KIN001-135	0.0686643	0.494742	192670
AGO4	KIN001-236	-0.223652	1.08564e-10	192670
AGO4	KIN001-244	-0.290225	1.25645e-17	192670
AGO4	KIN001-260	-0.240022	2.41779e-12	192670
AGO4	KIN001-266	-0.0941862	0.0307769	192670
AGO4	KIN001-270	-0.0761603	0.0488798	192670
AGO4	KU-55933	-0.077085	0.140596	192670
AGO4	LAQ824	-0.172162	3.01827e-06	192670
AGO4	LFM-A13	0.0660123	0.16941	192670
AGO4	LY317615	-0.0611473	0.153969	192670
AGO4	Lapatinib	0.100431	0.108562	192670
AGO4	Lenalidomide	0.0218437	0.814027	192670
AGO4	Linifanib	-0.214045	3.90448e-09	192670
AGO4	Lisitinib	-0.0636906	0.268775	192670
AGO4	MG-132	0.0822353	0.325303	192670
AGO4	MK-2206	-0.0634985	0.200157	192670
AGO4	MLN4924	-0.0624225	0.254518	192670
AGO4	MP470	-0.0685132	0.106314	192670
AGO4	MPS-1-IN-1	-0.19426	4.02294e-08	192670
AGO4	MS-275	-0.0633626	0.448137	192670
AGO4	Masitinib	-0.199863	1.27946e-08	192670
AGO4	Methotrexate	-0.31614	5.96658e-20	192670
AGO4	Midostaurin	0.0111663	0.834422	192670
AGO4	Mitomycin C	-0.160374	0.000186273	192670
AGO4	NG-25	-0.274002	4.49255e-16	192670
AGO4	NPK76-II-72-1	-0.32838	1.82176e-23	192670
AGO4	NSC-207895	-0.129019	0.00112129	192670
AGO4	NSC-87877	0.00419148	0.956866	192670
AGO4	NU-7441	-0.0303938	0.70493	192670
AGO4	Navitoclax	-0.27685	2.85914e-15	192670
AGO4	Nilotinib	-0.155077	0.000198593	192670
AGO4	Nutlin-3a (-)	-0.0838855	0.0561627	192670
AGO4	OSI-027	-0.232677	1.25901e-11	192670
AGO4	OSI-930	-0.193448	6.37454e-08	192670
AGO4	OSU-03012	-0.115565	0.00721693	192670
AGO4	Obatoclax Mesylate	-0.100263	0.0180301	192670
AGO4	Olaparib	-0.0792062	0.058361	192670
AGO4	PAC-1	-0.141937	0.000238123	192670
AGO4	PD-0325901	-0.0255138	0.558477	192670
AGO4	PD-0332991	-0.0669544	0.190477	192670
AGO4	PD-173074	0.000520132	0.99769	192670
AGO4	PF-4708671	0.0464705	0.619042	192670
AGO4	PF-562271	-0.0378159	0.515326	192670
AGO4	PFI-1	-0.0855353	0.0510604	192670
AGO4	PHA-665752	0.0615044	0.671545	192670
AGO4	PHA-793887	-0.311169	5.60545e-21	192670
AGO4	PI-103	-0.215152	4.46423e-10	192670
AGO4	PIK-93	-0.317788	8.00958e-22	192670
AGO4	PLX4720	0.00815465	0.867553	192670
AGO4	Paclitaxel	-0.114105	0.202057	192670
AGO4	Parthenolide	-0.055596	0.600181	192670
AGO4	Pazopanib	0.00963009	0.889545	192670
AGO4	Phenformin	-0.165013	3.73036e-06	192670
AGO4	Pyrimethamine	-0.0913632	0.390007	192670
AGO4	QL-VIII-58	-0.121048	0.05818	192670
AGO4	QL-X-138	-0.227099	4.99038e-11	192670
AGO4	QL-XI-92	-0.246469	4.8809e-13	192670
AGO4	QL-XII-47	-0.137661	0.000218814	192670
AGO4	QL-XII-61	-0.259791	9.9405e-07	192670
AGO4	QS11	-0.137895	0.00824717	192670
AGO4	RDEA119	-0.039322	0.313642	192670
AGO4	RO-3306	0.136873	0.000582746	192670
AGO4	Rapamycin	0.0299929	0.837	192670
AGO4	Roscovitine	0.0360211	0.857267	192670
AGO4	Ruxolitinib	-0.000977627	0.989264	192670
AGO4	S-Trityl-L-cysteine	-0.19257	0.00556065	192670
AGO4	SB 216763	0.128198	0.00476787	192670
AGO4	SB 505124	0.0426467	0.566698	192670
AGO4	SB52334	-0.0407162	0.405486	192670
AGO4	SB590885	0.0231572	0.672132	192670
AGO4	SGC0946	0.0915698	0.0435152	192670
AGO4	SL 0101-1	0.00978763	0.922411	192670
AGO4	SN-38	-0.121714	0.00171923	192670
AGO4	SNX-2112	-0.266196	5.528e-15	192670
AGO4	STF-62247	-0.0985	0.01111	192670
AGO4	Salubrinal	-0.106797	0.173786	192670
AGO4	Saracatinib	0.0261819	0.78363	192670
AGO4	Shikonin	-0.118417	0.00834027	192670
AGO4	Sorafenib	-0.172988	0.0194143	192670
AGO4	Sunitinib	-0.271829	3.23702e-06	192670
AGO4	T0901317	-0.19404	1.09172e-07	192670
AGO4	TAE684	0.00272489	0.988045	192670
AGO4	TAK-715	-0.169912	1.15605e-06	192670
AGO4	TG101348	-0.258209	2.1935e-14	192670
AGO4	TGX221	0.12796	0.0382119	192670
AGO4	THZ-2-102-1	-0.285549	4.52363e-17	192670
AGO4	THZ-2-49	-0.218848	3.6358e-10	192670
AGO4	TL-1-85	-0.283019	4.22704e-17	192670
AGO4	TL-2-105	-0.217449	4.35831e-10	192670
AGO4	TPCA-1	-0.294946	9.26195e-19	192670
AGO4	TW 37	0.0054031	0.93009	192670
AGO4	Talazoparib	-0.0616127	0.161005	192670
AGO4	Tamoxifen	-0.0492821	0.651795	192670
AGO4	Temozolomide	-0.0215748	0.796119	192670
AGO4	Temsirolimus	0.0247783	0.657089	192670
AGO4	Thapsigargin	-0.00681025	0.941298	192670
AGO4	Tipifarnib	-0.108116	0.0307527	192670
AGO4	Tivozanib	-0.0952399	0.0418311	192670
AGO4	Trametinib	0.0490537	0.204773	192670
AGO4	Tubastatin A	-0.284504	2.63639e-17	192670
AGO4	UNC0638	-0.225091	1.59338e-11	192670
AGO4	UNC1215	0.0590306	0.224756	192670
AGO4	VNLG/124	-0.298485	2.58058e-18	192670
AGO4	VX-11e	-0.182753	3.60064e-06	192670
AGO4	VX-680	-0.259057	0.000181042	192670
AGO4	VX-702	-0.0409677	0.849918	192670
AGO4	Veliparib	0.0467498	0.490155	192670
AGO4	Vinblastine	-0.111551	0.00587522	192670
AGO4	Vinorelbine	-0.123561	0.00732649	192670
AGO4	Vorinostat	-0.24722	2.28887e-12	192670
AGO4	WH-4-023	0.0542045	0.503779	192670
AGO4	WZ-1-84	0.0165215	0.861148	192670
AGO4	WZ3105	-0.311211	8.75052e-21	192670
AGO4	XAV939	0.117716	0.001723	192670
AGO4	XL-184	-0.226857	4.18099e-10	192670
AGO4	XMD11-85h	-0.0833833	0.554406	192670
AGO4	XMD13-2	-0.229582	1.71545e-11	192670
AGO4	XMD14-99	-0.182838	2.75255e-07	192670
AGO4	XMD15-27	-0.0523339	0.260901	192670
AGO4	XMD8-85	-0.0995495	0.186787	192670
AGO4	XMD8-92	-0.0929436	0.304685	192670
AGO4	Y-39983	-0.220659	2.39388e-10	192670
AGO4	YK 4-279	-0.0308503	0.599004	192670
AGO4	YM155	-0.0911806	0.0429007	192670
AGO4	YM201636	-0.16713	1.93787e-06	192670
AGO4	Z-LLNle-CHO	-0.00883354	0.925864	192670
AGO4	ZG-10	-0.20654	0.000204692	192670
AGO4	ZM-447439	-0.190477	1.73221e-06	192670
AGO4	ZSTK474	-0.210714	1.10307e-09	192670
AGO4	Zibotentan	0.0601016	0.725079	192670
AGO4	piperlongumine	0.0116349	0.826996	192670
AGO4	rTRAIL	0.0447163	0.541083	192670
AGO4	selumetinib	-0.0196379	0.639046	192670
CDK4	(5Z)-7-Oxozeaenol	-0.0226262	0.630624	1019
CDK4	17-AAG	0.127362	0.000499895	1019
CDK4	5-Fluorouracil	0.0218648	0.581777	1019
CDK4	681640	0.00490486	0.947576	1019
CDK4	A-443654	0.0792968	0.606897	1019
CDK4	A-770041	0.111579	0.123026	1019
CDK4	AC220	0.00903844	0.889434	1019
CDK4	AG-014699	-0.046543	0.282923	1019
CDK4	AICAR	0.0378809	0.367709	1019
CDK4	AKT inhibitor VIII	0.099821	0.0175967	1019
CDK4	AMG-706	0.0064503	0.940084	1019
CDK4	AP-24534	-0.0141711	0.770945	1019
CDK4	AR-42	-0.0327629	0.387724	1019
CDK4	AS601245	0.0578496	0.264692	1019
CDK4	AS605240	0.00455232	0.934483	1019
CDK4	AT-7519	0.0931256	0.00897535	1019
CDK4	ATRA	-0.0294398	0.582832	1019
CDK4	AUY922	0.0344537	0.538908	1019
CDK4	AZ628	-0.0861772	0.232302	1019
CDK4	AZD6482	0.07116	0.0957528	1019
CDK4	AZD7762	-0.00191353	0.970265	1019
CDK4	AZD8055	0.0220483	0.611639	1019
CDK4	Afatinib	0.166436	1.80395e-06	1019
CDK4	Axitinib	-0.0296469	0.608659	1019
CDK4	BAY 61-3606	-0.0323194	0.459713	1019
CDK4	BEZ235	0.0382612	0.452826	1019
CDK4	BHG712	-0.0176426	0.657153	1019
CDK4	BI-2536	0.0590672	0.576394	1019
CDK4	BIRB 0796	-0.00138654	0.983632	1019
CDK4	BIX02189	-0.0281841	0.472103	1019
CDK4	BMS-509744	-0.0722497	0.425532	1019
CDK4	BMS-536924	-0.070613	0.212368	1019
CDK4	BMS-708163	0.0544069	0.179459	1019
CDK4	BMS-754807	-0.113831	0.0136856	1019
CDK4	BMS345541	0.0265055	0.494775	1019
CDK4	BX-795	0.0111973	0.847117	1019
CDK4	BX-912	-0.0215205	0.576329	1019
CDK4	Belinostat	-0.0148843	0.719456	1019
CDK4	Bexarotene	0.0193999	0.834519	1019
CDK4	Bicalutamide	0.0479759	0.28535	1019
CDK4	Bleomycin	0.0214297	0.739653	1019
CDK4	Bleomycin (50 uM)	0.0466491	0.213207	1019
CDK4	Bortezomib	0.0304226	0.746436	1019
CDK4	Bosutinib	0.0201827	0.751499	1019
CDK4	Bryostatin 1	0.0509037	0.322614	1019
CDK4	CAL-101	0.0366858	0.357776	1019
CDK4	CAY10603	-0.0140497	0.723984	1019
CDK4	CCT007093	0.0516809	0.238035	1019
CDK4	CCT018159	0.0571747	0.246472	1019
CDK4	CEP-701	-0.0364579	0.398172	1019
CDK4	CGP-082996	0.116745	0.140033	1019
CDK4	CGP-60474	0.112887	0.128485	1019
CDK4	CH5424802	0.0478063	0.400101	1019
CDK4	CHIR-99021	-0.0610588	0.112065	1019
CDK4	CI-1040	0.0108683	0.83714	1019
CDK4	CMK	0.077626	0.473027	1019
CDK4	CP466722	0.0036192	0.931099	1019
CDK4	CP724714	0.0662564	0.179467	1019
CDK4	CUDC-101	0.0286645	0.468112	1019
CDK4	CX-5461	-0.00823507	0.847359	1019
CDK4	Camptothecin	-0.0153382	0.772346	1019
CDK4	Cetuximab	0.118327	0.00211364	1019
CDK4	Cisplatin	-0.0308579	0.560107	1019
CDK4	Crizotinib	0.0809017	0.509456	1019
CDK4	Cyclopamine	0.133524	0.115466	1019
CDK4	Cytarabine	-0.042225	0.415114	1019
CDK4	DMOG	0.0163669	0.763188	1019
CDK4	Dabrafenib	-0.116538	0.00294084	1019
CDK4	Dasatinib	0.127339	0.0438182	1019
CDK4	Docetaxel	0.0746138	0.0481069	1019
CDK4	Doxorubicin	0.0271583	0.702815	1019
CDK4	EHT 1864	-0.100689	0.0569437	1019
CDK4	EKB-569	0.0762924	0.0518241	1019
CDK4	EX-527	-0.0694767	0.438347	1019
CDK4	Elesclomol	-0.00237946	0.964407	1019
CDK4	Embelin	0.0693337	0.187545	1019
CDK4	Epothilone B	0.0505741	0.318768	1019
CDK4	Erlotinib	0.0751366	0.304177	1019
CDK4	Etoposide	0.0155017	0.788752	1019
CDK4	FH535	-0.000859792	0.990305	1019
CDK4	FK866	-0.060607	0.102472	1019
CDK4	FMK	-0.0434546	0.526529	1019
CDK4	FR-180204	-0.0295239	0.60802	1019
CDK4	FTI-277	0.0484287	0.254452	1019
CDK4	Foretinib	0.0277425	0.542438	1019
CDK4	GDC0449	0.0283038	0.801297	1019
CDK4	GDC0941	0.0812218	0.0892001	1019
CDK4	GNF-2	-0.00806189	0.983292	1019
CDK4	GSK-650394	0.0137466	0.887215	1019
CDK4	GSK1070916	-0.0294894	0.455395	1019
CDK4	GSK1904529A	0.00994088	0.85896	1019
CDK4	GSK2126458	0.0266851	0.510668	1019
CDK4	GSK269962A	-0.0588946	0.222835	1019
CDK4	GSK429286A	-0.037542	0.391053	1019
CDK4	GSK690693	-0.00170519	0.96935	1019
CDK4	GW 441756	-0.0271693	0.903148	1019
CDK4	GW-2580	-0.00927932	0.994591	1019
CDK4	GW843682X	0.0360792	0.719601	1019
CDK4	Gefitinib	0.116567	0.00298836	1019
CDK4	Gemcitabine	-0.0182467	0.748106	1019
CDK4	Genentech Cpd 10	-0.00993957	0.816876	1019
CDK4	HG-5-113-01	-0.0475939	0.525334	1019
CDK4	HG-5-88-01	0.00951238	0.966575	1019
CDK4	HG-6-64-1	-0.0270613	0.612345	1019
CDK4	I-BET-762	-0.0213531	0.573927	1019
CDK4	IOX2	0.0530121	0.34347	1019
CDK4	IPA-3	-0.00706062	0.881746	1019
CDK4	Imatinib	0.0117613	0.957265	1019
CDK4	Ispinesib Mesylate	0.0803332	0.0281522	1019
CDK4	JNJ-26854165	-0.0414043	0.427191	1019
CDK4	JNK Inhibitor VIII	0.00548752	0.916123	1019
CDK4	JNK-9L	0.0382	0.516448	1019
CDK4	JQ1	0.00412081	0.944016	1019
CDK4	JQ12	0.0111384	0.870834	1019
CDK4	JW-7-24-1	-0.0324922	0.394902	1019
CDK4	JW-7-52-1	0.0813717	0.380831	1019
CDK4	KIN001-055	0.0916799	0.0660111	1019
CDK4	KIN001-102	0.0627295	0.0836882	1019
CDK4	KIN001-135	-0.00760023	0.959729	1019
CDK4	KIN001-236	0.050927	0.182163	1019
CDK4	KIN001-244	0.0245209	0.541879	1019
CDK4	KIN001-260	-0.00799226	0.849969	1019
CDK4	KIN001-266	-0.00064	0.992019	1019
CDK4	KIN001-270	-0.0194144	0.661301	1019
CDK4	KU-55933	0.0423272	0.492866	1019
CDK4	LAQ824	-0.00731092	0.874886	1019
CDK4	LFM-A13	0.0015846	0.982053	1019
CDK4	LY317615	0.063486	0.136957	1019
CDK4	Lapatinib	0.111938	0.0712973	1019
CDK4	Lenalidomide	-0.0457673	0.527024	1019
CDK4	Linifanib	0.0282224	0.622469	1019
CDK4	Lisitinib	-0.12537	0.00804276	1019
CDK4	MG-132	-0.0144171	0.905418	1019
CDK4	MK-2206	0.069714	0.153713	1019
CDK4	MLN4924	-0.024598	0.69853	1019
CDK4	MP470	-0.0435115	0.324378	1019
CDK4	MPS-1-IN-1	-0.0602732	0.114701	1019
CDK4	MS-275	-0.0231098	0.819309	1019
CDK4	Masitinib	-0.016882	0.690462	1019
CDK4	Methotrexate	0.0336072	0.393173	1019
CDK4	Midostaurin	-0.000308589	0.995167	1019
CDK4	Mitomycin C	0.0248681	0.668392	1019
CDK4	NG-25	0.00481672	0.907461	1019
CDK4	NPK76-II-72-1	-0.042738	0.244746	1019
CDK4	NSC-207895	-0.0452953	0.321897	1019
CDK4	NSC-87877	-0.0157129	0.817438	1019
CDK4	NU-7441	0.0170385	0.857563	1019
CDK4	Navitoclax	-0.0362408	0.359073	1019
CDK4	Nilotinib	-0.00702014	0.916295	1019
CDK4	Nutlin-3a (-)	-0.0977233	0.0229139	1019
CDK4	OSI-027	-0.0366219	0.336682	1019
CDK4	OSI-930	-0.00189645	0.968724	1019
CDK4	OSU-03012	0.046532	0.350261	1019
CDK4	Obatoclax Mesylate	0.0159611	0.776572	1019
CDK4	Olaparib	-0.0158431	0.752444	1019
CDK4	PAC-1	-0.0200576	0.679479	1019
CDK4	PD-0325901	0.0395147	0.348786	1019
CDK4	PD-0332991	-0.0238169	0.709857	1019
CDK4	PD-173074	-0.0801096	0.420577	1019
CDK4	PF-4708671	-0.0188677	0.888419	1019
CDK4	PF-562271	0.00842396	0.907429	1019
CDK4	PFI-1	0.0299503	0.567201	1019
CDK4	PHA-665752	0.0377685	0.811955	1019
CDK4	PHA-793887	0.0548221	0.129818	1019
CDK4	PI-103	-0.00774359	0.853247	1019
CDK4	PIK-93	-0.00616814	0.880634	1019
CDK4	PLX4720	-0.075163	0.060818	1019
CDK4	Paclitaxel	0.160921	0.0471688	1019
CDK4	Parthenolide	0.0706927	0.478483	1019
CDK4	Pazopanib	-0.034648	0.554531	1019
CDK4	Phenformin	0.0370841	0.343353	1019
CDK4	Pyrimethamine	-0.0500468	0.675273	1019
CDK4	QL-VIII-58	0.0901652	0.190262	1019
CDK4	QL-X-138	-0.0165516	0.684952	1019
CDK4	QL-XI-92	0.0033779	0.937344	1019
CDK4	QL-XII-47	0.043063	0.297796	1019
CDK4	QL-XII-61	-0.0477414	0.497725	1019
CDK4	QS11	0.00211302	0.980659	1019
CDK4	RDEA119	0.0456967	0.23513	1019
CDK4	RO-3306	0.0518864	0.222377	1019
CDK4	Rapamycin	0.166628	0.0549147	1019
CDK4	Roscovitine	0.0850523	0.572986	1019
CDK4	Ruxolitinib	-0.0308655	0.581342	1019
CDK4	S-Trityl-L-cysteine	0.105145	0.159742	1019
CDK4	SB 216763	0.0111234	0.84794	1019
CDK4	SB 505124	-0.0156459	0.872366	1019
CDK4	SB52334	-0.0797351	0.0616501	1019
CDK4	SB590885	-0.0608292	0.208486	1019
CDK4	SGC0946	-0.00322596	0.965469	1019
CDK4	SL 0101-1	0.00264952	0.982326	1019
CDK4	SN-38	-0.00351089	0.951445	1019
CDK4	SNX-2112	0.0288949	0.461704	1019
CDK4	STF-62247	0.00766358	0.877913	1019
CDK4	Salubrinal	0.0514929	0.563026	1019
CDK4	Saracatinib	0.0644866	0.441046	1019
CDK4	Shikonin	0.0201748	0.74527	1019
CDK4	Sorafenib	0.0855713	0.373154	1019
CDK4	Sunitinib	0.075616	0.305227	1019
CDK4	T0901317	0.00887203	0.857015	1019
CDK4	TAE684	0.0162036	0.918327	1019
CDK4	TAK-715	-0.00601445	0.887579	1019
CDK4	TG101348	-0.037398	0.322552	1019
CDK4	TGX221	0.125716	0.0419466	1019
CDK4	THZ-2-102-1	-0.00928143	0.822216	1019
CDK4	THZ-2-49	0.0452412	0.236539	1019
CDK4	TL-1-85	-0.0159892	0.69361	1019
CDK4	TL-2-105	-0.011584	0.784531	1019
CDK4	TPCA-1	-0.0311876	0.409777	1019
CDK4	TW 37	-0.0777574	0.0668136	1019
CDK4	Talazoparib	-0.0518575	0.249163	1019
CDK4	Tamoxifen	0.0815137	0.348189	1019
CDK4	Temozolomide	0.000730152	0.994741	1019
CDK4	Temsirolimus	0.0659474	0.156973	1019
CDK4	Thapsigargin	-0.0111135	0.901477	1019
CDK4	Tipifarnib	0.0146663	0.865206	1019
CDK4	Tivozanib	-0.0175014	0.80198	1019
CDK4	Trametinib	0.0387566	0.324809	1019
CDK4	Tubastatin A	-0.00943296	0.816232	1019
CDK4	UNC0638	-0.0518907	0.152079	1019
CDK4	UNC1215	0.0380657	0.470183	1019
CDK4	VNLG/124	0.0132488	0.78542	1019
CDK4	VX-11e	-0.032126	0.531423	1019
CDK4	VX-680	0.0419631	0.686716	1019
CDK4	VX-702	-0.0235779	0.926403	1019
CDK4	Veliparib	-0.00902323	0.919752	1019
CDK4	Vinblastine	0.0275839	0.571037	1019
CDK4	Vinorelbine	0.0612244	0.236598	1019
CDK4	Vorinostat	-0.0420783	0.270671	1019
CDK4	WH-4-023	0.0971088	0.184397	1019
CDK4	WZ-1-84	0.115629	0.104359	1019
CDK4	WZ3105	0.0429262	0.248066	1019
CDK4	XAV939	0.114656	0.00230521	1019
CDK4	XL-184	0.0283921	0.575663	1019
CDK4	XMD11-85h	0.0626464	0.698818	1019
CDK4	XMD13-2	-0.0190942	0.632361	1019
CDK4	XMD14-99	0.0241543	0.563088	1019
CDK4	XMD15-27	0.0240779	0.64857	1019
CDK4	XMD8-85	0.102067	0.173177	1019
CDK4	XMD8-92	0.0507744	0.645983	1019
CDK4	Y-39983	-0.0126633	0.769262	1019
CDK4	YK 4-279	-0.0436766	0.425821	1019
CDK4	YM155	0.0758508	0.10418	1019
CDK4	YM201636	-0.00528928	0.903249	1019
CDK4	Z-LLNle-CHO	0.101161	0.144887	1019
CDK4	ZG-10	0.0274074	0.725235	1019
CDK4	ZM-447439	-0.00923711	0.873046	1019
CDK4	ZSTK474	0.0190514	0.635202	1019
CDK4	Zibotentan	-0.041981	0.854219	1019
CDK4	piperlongumine	0.0088432	0.871497	1019
CDK4	rTRAIL	-0.0162411	0.859658	1019
CDK4	selumetinib	0.00767862	0.862823	1019
CDK6	(5Z)-7-Oxozeaenol	-0.18922	1.53611e-07	1021
CDK6	17-AAG	0.062832	0.0977188	1021
CDK6	5-Fluorouracil	-0.0934215	0.00994375	1021
CDK6	681640	-0.0592482	0.311297	1021
CDK6	A-443654	-0.0164075	0.946056	1021
CDK6	A-770041	-0.142315	0.0387328	1021
CDK6	AC220	-0.0918252	0.0301574	1021
CDK6	AG-014699	0.054517	0.201102	1021
CDK6	AICAR	-0.142226	0.00017396	1021
CDK6	AKT inhibitor VIII	0.0924519	0.0289811	1021
CDK6	AMG-706	-0.014373	0.848403	1021
CDK6	AP-24534	-0.171244	4.30729e-06	1021
CDK6	AR-42	-0.106467	0.00277055	1021
CDK6	AS601245	-0.0509678	0.337526	1021
CDK6	AS605240	-0.0864625	0.0319391	1021
CDK6	AT-7519	-0.0989285	0.00539164	1021
CDK6	ATRA	-0.130158	0.00171597	1021
CDK6	AUY922	-0.123704	0.00420605	1021
CDK6	AZ628	-0.123214	0.0685142	1021
CDK6	AZD6482	-0.0711557	0.0957665	1021
CDK6	AZD7762	-0.208143	1.80528e-08	1021
CDK6	AZD8055	-0.0684343	0.0843842	1021
CDK6	Afatinib	-0.00179685	0.967527	1021
CDK6	Axitinib	-0.0623155	0.209697	1021
CDK6	BAY 61-3606	-0.107723	0.00578855	1021
CDK6	BEZ235	-0.100779	0.0200474	1021
CDK6	BHG712	-0.205979	2.284e-09	1021
CDK6	BI-2536	-0.104558	0.255688	1021
CDK6	BIRB 0796	0.00196199	0.976495	1021
CDK6	BIX02189	-0.182541	1.63356e-07	1021
CDK6	BMS-509744	-0.065993	0.471704	1021
CDK6	BMS-536924	-0.0739371	0.18517	1021
CDK6	BMS-708163	-0.0153661	0.735603	1021
CDK6	BMS-754807	0.0270147	0.653271	1021
CDK6	BMS345541	-0.110717	0.00178914	1021
CDK6	BX-795	-0.179714	3.84352e-06	1021
CDK6	BX-912	-0.172835	5.25028e-07	1021
CDK6	Belinostat	-0.068059	0.0698084	1021
CDK6	Bexarotene	-0.0259812	0.759219	1021
CDK6	Bicalutamide	0.0204441	0.68612	1021
CDK6	Bleomycin	-0.0435813	0.437911	1021
CDK6	Bleomycin (50 uM)	-0.0731674	0.0446982	1021
CDK6	Bortezomib	-0.193008	0.00237519	1021
CDK6	Bosutinib	-0.120822	0.00519919	1021
CDK6	Bryostatin 1	0.000657601	0.992285	1021
CDK6	CAL-101	-0.135424	0.000168931	1021
CDK6	CAY10603	-0.114429	0.00122827	1021
CDK6	CCT007093	-0.0127376	0.807602	1021
CDK6	CCT018159	-0.0461107	0.370537	1021
CDK6	CEP-701	-0.185535	6.39756e-07	1021
CDK6	CGP-082996	-0.0869469	0.31444	1021
CDK6	CGP-60474	-0.123302	0.0902636	1021
CDK6	CH5424802	-0.0256989	0.701678	1021
CDK6	CHIR-99021	-0.167905	2.09246e-06	1021
CDK6	CI-1040	-0.153948	7.5307e-05	1021
CDK6	CMK	-0.129165	0.169652	1021
CDK6	CP466722	-0.13455	0.000123665	1021
CDK6	CP724714	0.102249	0.0202213	1021
CDK6	CUDC-101	-0.101239	0.00533709	1021
CDK6	CX-5461	-0.125632	0.000432757	1021
CDK6	Camptothecin	-0.0977635	0.0164369	1021
CDK6	Cetuximab	-0.0542074	0.189344	1021
CDK6	Cisplatin	0.021293	0.706185	1021
CDK6	Crizotinib	-0.111773	0.281909	1021
CDK6	Cyclopamine	-0.158143	0.0525255	1021
CDK6	Cytarabine	-0.0928324	0.0387727	1021
CDK6	DMOG	-0.165178	1.8266e-05	1021
CDK6	Dabrafenib	-0.0833713	0.0413541	1021
CDK6	Dasatinib	-0.148717	0.0164796	1021
CDK6	Docetaxel	-0.00478782	0.910474	1021
CDK6	Doxorubicin	-0.0271518	0.702825	1021
CDK6	EHT 1864	0.0166383	0.844959	1021
CDK6	EKB-569	-0.115786	0.00215246	1021
CDK6	EX-527	0.00500147	0.972723	1021
CDK6	Elesclomol	0.00331991	0.950946	1021
CDK6	Embelin	-0.0897228	0.0684505	1021
CDK6	Epothilone B	-0.0419491	0.421531	1021
CDK6	Erlotinib	0.0424366	0.585648	1021
CDK6	Etoposide	-0.0547557	0.239715	1021
CDK6	FH535	0.0323501	0.534092	1021
CDK6	FK866	-0.0526278	0.1602	1021
CDK6	FMK	-0.130081	0.00919333	1021
CDK6	FR-180204	-0.0854143	0.0623164	1021
CDK6	FTI-277	-0.0195243	0.672088	1021
CDK6	Foretinib	-0.168793	3.86437e-06	1021
CDK6	GDC0449	-0.0790901	0.311551	1021
CDK6	GDC0941	-0.0326443	0.588965	1021
CDK6	GNF-2	-0.015075	0.963809	1021
CDK6	GSK-650394	-0.0242885	0.778329	1021
CDK6	GSK1070916	-0.128123	0.000347716	1021
CDK6	GSK1904529A	0.0637928	0.153311	1021
CDK6	GSK2126458	-0.0763752	0.040915	1021
CDK6	GSK269962A	-0.0799172	0.0744289	1021
CDK6	GSK429286A	-0.131718	0.00044686	1021
CDK6	GSK690693	-0.00356479	0.934568	1021
CDK6	GW 441756	-0.0212071	0.93525	1021
CDK6	GW-2580	0.00590819	0.994893	1021
CDK6	GW843682X	-0.148612	0.0436563	1021
CDK6	Gefitinib	-0.0520911	0.214003	1021
CDK6	Gemcitabine	-0.0828081	0.067564	1021
CDK6	Genentech Cpd 10	-0.118794	0.000907446	1021
CDK6	HG-5-113-01	-0.109233	0.0860254	1021
CDK6	HG-5-88-01	-0.0548272	0.702226	1021
CDK6	HG-6-64-1	-0.175143	7.20723e-06	1021
CDK6	I-BET-762	-0.181465	1.07074e-07	1021
CDK6	IOX2	-0.00267281	0.975844	1021
CDK6	IPA-3	-0.119326	0.00159228	1021
CDK6	Imatinib	-0.0469693	0.776274	1021
CDK6	Ispinesib Mesylate	-0.0978399	0.00681507	1021
CDK6	JNJ-26854165	-0.0966746	0.0294264	1021
CDK6	JNK Inhibitor VIII	-0.00608552	0.906859	1021
CDK6	JNK-9L	-0.10459	0.0255956	1021
CDK6	JQ1	-0.11774	0.00262867	1021
CDK6	JQ12	-0.10539	0.025969	1021
CDK6	JW-7-24-1	-0.12899	0.000238322	1021
CDK6	JW-7-52-1	-0.12889	0.107774	1021
CDK6	KIN001-055	-0.060376	0.285933	1021
CDK6	KIN001-102	-0.0624482	0.0851011	1021
CDK6	KIN001-135	0.0335994	0.77627	1021
CDK6	KIN001-236	-0.135008	0.000156797	1021
CDK6	KIN001-244	-0.120862	0.000741793	1021
CDK6	KIN001-260	-0.156722	7.95113e-06	1021
CDK6	KIN001-266	-0.0715098	0.11319	1021
CDK6	KIN001-270	-0.0759413	0.0495992	1021
CDK6	KU-55933	-0.115465	0.0161402	1021
CDK6	LAQ824	-0.0899961	0.0198428	1021
CDK6	LFM-A13	0.00519536	0.935607	1021
CDK6	LY317615	-0.139229	0.000341433	1021
CDK6	Lapatinib	0.143697	0.0172858	1021
CDK6	Lenalidomide	-0.0661043	0.300344	1021
CDK6	Linifanib	-0.128357	0.00160316	1021
CDK6	Lisitinib	0.0468728	0.457608	1021
CDK6	MG-132	-0.139298	0.055901	1021
CDK6	MK-2206	-0.0210109	0.723459	1021
CDK6	MLN4924	-0.0301409	0.623688	1021
CDK6	MP470	0.0269292	0.563842	1021
CDK6	MPS-1-IN-1	-0.0788109	0.0354065	1021
CDK6	MS-275	-0.0832441	0.289581	1021
CDK6	Masitinib	-0.158034	9.45409e-06	1021
CDK6	Methotrexate	-0.125875	0.000549979	1021
CDK6	Midostaurin	-0.137257	0.000588303	1021
CDK6	Mitomycin C	-0.0163531	0.787519	1021
CDK6	NG-25	-0.196279	1.17124e-08	1021
CDK6	NPK76-II-72-1	-0.1082	0.00198673	1021
CDK6	NSC-207895	-0.0434161	0.34607	1021
CDK6	NSC-87877	0.07662	0.139614	1021
CDK6	NU-7441	-0.0710023	0.254722	1021
CDK6	Navitoclax	-0.133268	0.00026161	1021
CDK6	Nilotinib	-0.115261	0.00823731	1021
CDK6	Nutlin-3a (-)	-0.174552	1.3822e-05	1021
CDK6	OSI-027	-0.0521429	0.161302	1021
CDK6	OSI-930	-0.0840538	0.0270086	1021
CDK6	OSU-03012	-0.0744942	0.104715	1021
CDK6	Obatoclax Mesylate	-0.161311	6.075e-05	1021
CDK6	Olaparib	0.0797338	0.0564766	1021
CDK6	PAC-1	-0.111716	0.00459642	1021
CDK6	PD-0325901	-0.0867694	0.0274402	1021
CDK6	PD-0332991	-0.182638	1.7467e-05	1021
CDK6	PD-173074	-0.0207539	0.910294	1021
CDK6	PF-4708671	-0.0431377	0.657715	1021
CDK6	PF-562271	-0.110063	0.0222839	1021
CDK6	PFI-1	-0.147867	0.000269934	1021
CDK6	PHA-665752	-0.00585747	0.976718	1021
CDK6	PHA-793887	-0.0986721	0.00499555	1021
CDK6	PI-103	-0.100643	0.00496105	1021
CDK6	PIK-93	-0.112654	0.00131291	1021
CDK6	PLX4720	-0.0490763	0.242308	1021
CDK6	Paclitaxel	-0.0764635	0.454099	1021
CDK6	Parthenolide	-0.113586	0.217039	1021
CDK6	Pazopanib	-0.0157975	0.809823	1021
CDK6	Phenformin	-0.0139562	0.739289	1021
CDK6	Pyrimethamine	0.0415945	0.736279	1021
CDK6	QL-VIII-58	0.0401149	0.630724	1021
CDK6	QL-X-138	-0.043481	0.256207	1021
CDK6	QL-XI-92	-0.153655	1.1623e-05	1021
CDK6	QL-XII-47	-0.0684778	0.082162	1021
CDK6	QL-XII-61	0.0141993	0.867194	1021
CDK6	QS11	0.0104571	0.89949	1021
CDK6	RDEA119	-0.134203	0.000133126	1021
CDK6	RO-3306	-0.0320793	0.469637	1021
CDK6	Rapamycin	-0.00758625	0.968645	1021
CDK6	Roscovitine	-0.0306279	0.882928	1021
CDK6	Ruxolitinib	-0.125985	0.00233653	1021
CDK6	S-Trityl-L-cysteine	-0.135775	0.0604135	1021
CDK6	SB 216763	-0.081903	0.0842892	1021
CDK6	SB 505124	0.0359428	0.647019	1021
CDK6	SB52334	0.158906	3.4178e-05	1021
CDK6	SB590885	-0.0186624	0.738342	1021
CDK6	SGC0946	0.0680085	0.159031	1021
CDK6	SL 0101-1	-0.0146264	0.876225	1021
CDK6	SN-38	-0.0730354	0.0791775	1021
CDK6	SNX-2112	-0.142847	5.1852e-05	1021
CDK6	STF-62247	-0.163081	1.241e-05	1021
CDK6	Salubrinal	-0.111134	0.155034	1021
CDK6	Saracatinib	-0.102285	0.194734	1021
CDK6	Shikonin	-0.125869	0.0046378	1021
CDK6	Sorafenib	-0.116889	0.173966	1021
CDK6	Sunitinib	-0.204292	0.000881972	1021
CDK6	T0901317	-0.0671739	0.0950908	1021
CDK6	TAE684	-0.0636418	0.562954	1021
CDK6	TAK-715	-0.132205	0.000184513	1021
CDK6	TG101348	-0.208406	1.13641e-09	1021
CDK6	TGX221	-0.0437564	0.525587	1021
CDK6	THZ-2-102-1	-0.106131	0.00303713	1021
CDK6	THZ-2-49	-0.0820016	0.0257398	1021
CDK6	TL-1-85	-0.194984	1.58287e-08	1021
CDK6	TL-2-105	-0.0499838	0.192157	1021
CDK6	TPCA-1	-0.161872	2.70968e-06	1021
CDK6	TW 37	-0.0390424	0.416425	1021
CDK6	Talazoparib	0.0438569	0.341033	1021
CDK6	Tamoxifen	-0.0264601	0.84408	1021
CDK6	Temozolomide	-0.0816529	0.137502	1021
CDK6	Temsirolimus	-0.0627308	0.182864	1021
CDK6	Thapsigargin	-0.0199197	0.801971	1021
CDK6	Tipifarnib	-0.0428375	0.517982	1021
CDK6	Tivozanib	-0.0496007	0.37698	1021
CDK6	Trametinib	-0.111373	0.00217658	1021
CDK6	Tubastatin A	-0.135788	0.000106283	1021
CDK6	UNC0638	-0.103545	0.00299777	1021
CDK6	UNC1215	0.0189311	0.748461	1021
CDK6	VNLG/124	-0.097501	0.0122489	1021
CDK6	VX-11e	-0.086913	0.0440466	1021
CDK6	VX-680	-0.108167	0.195218	1021
CDK6	VX-702	0.0148471	0.956049	1021
CDK6	Veliparib	-0.0381708	0.589241	1021
CDK6	Vinblastine	-0.138251	0.000486968	1021
CDK6	Vinorelbine	-0.0165297	0.802786	1021
CDK6	Vorinostat	-0.0952417	0.0094407	1021
CDK6	WH-4-023	-0.157104	0.018845	1021
CDK6	WZ-1-84	-0.0149439	0.874845	1021
CDK6	WZ3105	-0.0420384	0.258411	1021
CDK6	XAV939	-0.068367	0.0790004	1021
CDK6	XL-184	-0.144305	0.000228803	1021
CDK6	XMD11-85h	-0.15974	0.0872596	1021
CDK6	XMD13-2	-0.106338	0.0027736	1021
CDK6	XMD14-99	-0.0772541	0.0399066	1021
CDK6	XMD15-27	-0.113598	0.00577438	1021
CDK6	XMD8-85	-0.186528	0.00481776	1021
CDK6	XMD8-92	-0.174473	0.0231302	1021
CDK6	Y-39983	-0.144532	5.2089e-05	1021
CDK6	YK 4-279	-0.158704	0.00025632	1021
CDK6	YM155	0.00339292	0.964219	1021
CDK6	YM201636	-0.0164717	0.689706	1021
CDK6	Z-LLNle-CHO	-0.265804	6.54147e-06	1021
CDK6	ZG-10	-0.0763237	0.234837	1021
CDK6	ZM-447439	-0.110661	0.0079809	1021
CDK6	ZSTK474	-0.101575	0.00468262	1021
CDK6	Zibotentan	-0.0162265	0.964473	1021
CDK6	piperlongumine	-0.0583226	0.17321	1021
CDK6	rTRAIL	-0.0081247	0.934422	1021
CDK6	selumetinib	-0.0962476	0.0078712	1021
CDKN2A	(5Z)-7-Oxozeaenol	0.143498	0.000104819	1029
CDKN2A	17-AAG	0.0945187	0.0108811	1029
CDKN2A	5-Fluorouracil	0.0440368	0.245884	1029
CDKN2A	681640	0.0365263	0.559997	1029
CDKN2A	A-443654	-0.0249051	0.913486	1029
CDKN2A	A-770041	0.0590502	0.477351	1029
CDKN2A	AC220	-0.0086862	0.894065	1029
CDKN2A	AG-014699	0.0928258	0.0227036	1029
CDKN2A	AICAR	-0.0302115	0.480063	1029
CDKN2A	AKT inhibitor VIII	0.00707902	0.899859	1029
CDKN2A	AMG-706	0.0393052	0.529772	1029
CDKN2A	AP-24534	0.0574316	0.166714	1029
CDKN2A	AR-42	-0.0439231	0.239017	1029
CDKN2A	AS601245	0.0619156	0.226803	1029
CDKN2A	AS605240	0.042724	0.336352	1029
CDKN2A	AT-7519	-0.0881749	0.0136063	1029
CDKN2A	ATRA	-0.00952281	0.878351	1029
CDKN2A	AUY922	0.058304	0.2421	1029
CDKN2A	AZ628	0.157722	0.014552	1029
CDKN2A	AZD6482	0.0177513	0.756575	1029
CDKN2A	AZD7762	0.0501894	0.226322	1029
CDKN2A	AZD8055	0.0582066	0.147487	1029
CDKN2A	Afatinib	0.0131817	0.754722	1029
CDKN2A	Axitinib	0.0932883	0.0419635	1029
CDKN2A	BAY 61-3606	0.0525749	0.205817	1029
CDKN2A	BEZ235	0.0936984	0.0325308	1029
CDKN2A	BHG712	0.0867802	0.0163832	1029
CDKN2A	BI-2536	0.0175105	0.897442	1029
CDKN2A	BIRB 0796	0.0465575	0.368543	1029
CDKN2A	BIX02189	0.0532581	0.156854	1029
CDKN2A	BMS-509744	0.112071	0.184653	1029
CDKN2A	BMS-536924	0.045798	0.48996	1029
CDKN2A	BMS-708163	0.108286	0.00507453	1029
CDKN2A	BMS-754807	0.0952039	0.0459483	1029
CDKN2A	BMS345541	-0.0256067	0.510789	1029
CDKN2A	BX-795	0.0918072	0.0291424	1029
CDKN2A	BX-912	-0.00835468	0.835322	1029
CDKN2A	Belinostat	-0.0619595	0.100815	1029
CDKN2A	Bexarotene	0.00958575	0.931184	1029
CDKN2A	Bicalutamide	0.00846638	0.879755	1029
CDKN2A	Bleomycin	0.129105	0.00403326	1029
CDKN2A	Bleomycin (50 uM)	0.191474	3.83719e-08	1029
CDKN2A	Bortezomib	0.0107784	0.919529	1029
CDKN2A	Bosutinib	0.0825085	0.0766724	1029
CDKN2A	Bryostatin 1	-0.0171259	0.783093	1029
CDKN2A	CAL-101	-0.0224938	0.58727	1029
CDKN2A	CAY10603	-0.0359834	0.341091	1029
CDKN2A	CCT007093	0.023354	0.631364	1029
CDKN2A	CCT018159	0.0053421	0.941854	1029
CDKN2A	CEP-701	0.108166	0.00541911	1029
CDKN2A	CGP-082996	0.0601061	0.534337	1029
CDKN2A	CGP-60474	0.0274807	0.786622	1029
CDKN2A	CH5424802	0.00619358	0.940242	1029
CDKN2A	CHIR-99021	0.110972	0.00240161	1029
CDKN2A	CI-1040	0.143512	0.000245282	1029
CDKN2A	CMK	-0.00509898	0.974705	1029
CDKN2A	CP466722	0.0359269	0.343111	1029
CDKN2A	CP724714	0.0188271	0.771585	1029
CDKN2A	CUDC-101	-0.0625862	0.0940941	1029
CDKN2A	CX-5461	0.0754744	0.0402596	1029
CDKN2A	Camptothecin	0.120905	0.00233704	1029
CDKN2A	Cetuximab	0.0799566	0.0448533	1029
CDKN2A	Cisplatin	0.0894638	0.0482289	1029
CDKN2A	Crizotinib	0.0784511	0.528386	1029
CDKN2A	Cyclopamine	0.00763063	0.959289	1029
CDKN2A	Cytarabine	0.191812	2.68965e-06	1029
CDKN2A	DMOG	-0.0264871	0.597802	1029
CDKN2A	Dabrafenib	0.132369	0.000617096	1029
CDKN2A	Dasatinib	0.13601	0.0300554	1029
CDKN2A	Docetaxel	0.067976	0.0731684	1029
CDKN2A	Doxorubicin	0.0746938	0.176611	1029
CDKN2A	EHT 1864	0.0561054	0.358016	1029
CDKN2A	EKB-569	0.073686	0.0612095	1029
CDKN2A	EX-527	0.0337792	0.76232	1029
CDKN2A	Elesclomol	0.081669	0.0544702	1029
CDKN2A	Embelin	0.0476704	0.409549	1029
CDKN2A	Epothilone B	0.0434953	0.403033	1029
CDKN2A	Erlotinib	0.0554419	0.460491	1029
CDKN2A	Etoposide	0.0314354	0.545573	1029
CDKN2A	FH535	0.0312793	0.550182	1029
CDKN2A	FK866	-0.0303423	0.434427	1029
CDKN2A	FMK	0.0353519	0.621794	1029
CDKN2A	FR-180204	0.095175	0.0343474	1029
CDKN2A	FTI-277	0.0501767	0.235985	1029
CDKN2A	Foretinib	0.0260249	0.569702	1029
CDKN2A	GDC0449	-0.0414228	0.673546	1029
CDKN2A	GDC0941	0.021382	0.74703	1029
CDKN2A	GNF-2	0.118894	0.409333	1029
CDKN2A	GSK-650394	0.0388294	0.602863	1029
CDKN2A	GSK1070916	0.023262	0.562594	1029
CDKN2A	GSK1904529A	0.00635402	0.911414	1029
CDKN2A	GSK2126458	-0.0461155	0.235063	1029
CDKN2A	GSK269962A	0.0643851	0.171461	1029
CDKN2A	GSK429286A	0.0583601	0.157384	1029
CDKN2A	GSK690693	-0.0628136	0.0938618	1029
CDKN2A	GW 441756	0.0412186	0.823259	1029
CDKN2A	GW-2580	-0.00287884	0.99615	1029
CDKN2A	GW843682X	0.0190766	0.865953	1029
CDKN2A	Gefitinib	0.0465432	0.27235	1029
CDKN2A	Gemcitabine	0.0499711	0.309491	1029
CDKN2A	Genentech Cpd 10	0.0295	0.457521	1029
CDKN2A	HG-5-113-01	0.149701	0.0135385	1029
CDKN2A	HG-5-88-01	0.0624995	0.63995	1029
CDKN2A	HG-6-64-1	0.0874125	0.0425974	1029
CDKN2A	I-BET-762	-0.0315656	0.395237	1029
CDKN2A	IOX2	0.00980565	0.897812	1029
CDKN2A	IPA-3	0.0167065	0.708626	1029
CDKN2A	Imatinib	0.111771	0.279488	1029
CDKN2A	Ispinesib Mesylate	-0.00499559	0.905305	1029
CDKN2A	JNJ-26854165	0.13628	0.00136131	1029
CDKN2A	JNK Inhibitor VIII	0.0283974	0.536189	1029
CDKN2A	JNK-9L	0.0579958	0.27567	1029
CDKN2A	JQ1	-0.0140289	0.783061	1029
CDKN2A	JQ12	0.0316922	0.587788	1029
CDKN2A	JW-7-24-1	-0.0218516	0.576792	1029
CDKN2A	JW-7-52-1	0.0360207	0.750583	1029
CDKN2A	KIN001-055	0.09249	0.0630675	1029
CDKN2A	KIN001-102	-0.00589287	0.885151	1029
CDKN2A	KIN001-135	0.0656366	0.51955	1029
CDKN2A	KIN001-236	0.0711827	0.0558133	1029
CDKN2A	KIN001-244	0.0203629	0.616625	1029
CDKN2A	KIN001-260	-0.0212383	0.595748	1029
CDKN2A	KIN001-266	0.0106726	0.851532	1029
CDKN2A	KIN001-270	-0.0581473	0.142681	1029
CDKN2A	KU-55933	-0.0379376	0.554126	1029
CDKN2A	LAQ824	-0.0122206	0.788576	1029
CDKN2A	LFM-A13	0.0340456	0.530127	1029
CDKN2A	LY317615	0.0606138	0.157809	1029
CDKN2A	Lapatinib	0.093151	0.138926	1029
CDKN2A	Lenalidomide	-0.0404231	0.595723	1029
CDKN2A	Linifanib	0.0319208	0.567554	1029
CDKN2A	Lisitinib	0.0670568	0.238149	1029
CDKN2A	MG-132	0.0273747	0.800893	1029
CDKN2A	MK-2206	0.0134892	0.830159	1029
CDKN2A	MLN4924	0.104267	0.0409516	1029
CDKN2A	MP470	0.031084	0.498485	1029
CDKN2A	MPS-1-IN-1	0.0215792	0.603844	1029
CDKN2A	MS-275	-0.073188	0.36612	1029
CDKN2A	Masitinib	0.0697548	0.064065	1029
CDKN2A	Methotrexate	0.0105564	0.801715	1029
CDKN2A	Midostaurin	0.159862	4.5583e-05	1029
CDKN2A	Mitomycin C	0.0651556	0.176127	1029
CDKN2A	NG-25	0.0261458	0.502905	1029
CDKN2A	NPK76-II-72-1	-0.0343132	0.356576	1029
CDKN2A	NSC-207895	-0.0742629	0.0789001	1029
CDKN2A	NSC-87877	0.0153228	0.822945	1029
CDKN2A	NU-7441	-0.00186567	0.986582	1029
CDKN2A	Navitoclax	-0.0372468	0.344691	1029
CDKN2A	Nilotinib	0.0779845	0.0945099	1029
CDKN2A	Nutlin-3a (-)	0.325684	0	1029
CDKN2A	OSI-027	-0.0727253	0.0458128	1029
CDKN2A	OSI-930	0.0267661	0.525689	1029
CDKN2A	OSU-03012	0.0485328	0.327007	1029
CDKN2A	Obatoclax Mesylate	0.00915918	0.878028	1029
CDKN2A	Olaparib	0.09239	0.0254049	1029
CDKN2A	PAC-1	0.0680067	0.100747	1029
CDKN2A	PD-0325901	0.138872	0.000246981	1029
CDKN2A	PD-0332991	0.286844	0	1029
CDKN2A	PD-173074	0.0538957	0.689483	1029
CDKN2A	PF-4708671	0.00982118	0.946685	1029
CDKN2A	PF-562271	0.0353827	0.550189	1029
CDKN2A	PFI-1	0.0197223	0.722779	1029
CDKN2A	PHA-665752	0.122964	0.279668	1029
CDKN2A	PHA-793887	-0.0656386	0.0668317	1029
CDKN2A	PI-103	-0.106894	0.00276304	1029
CDKN2A	PIK-93	-0.0299884	0.427364	1029
CDKN2A	PLX4720	0.0899261	0.0216445	1029
CDKN2A	Paclitaxel	0.0090147	0.956997	1029
CDKN2A	Parthenolide	0.0142634	0.915536	1029
CDKN2A	Pazopanib	0.0444404	0.424394	1029
CDKN2A	Phenformin	-0.0253019	0.529538	1029
CDKN2A	Pyrimethamine	0.00179265	0.991508	1029
CDKN2A	QL-VIII-58	0.0479911	0.552819	1029
CDKN2A	QL-X-138	-0.0676066	0.0682379	1029
CDKN2A	QL-XI-92	0.0440417	0.244164	1029
CDKN2A	QL-XII-47	-0.0224073	0.613865	1029
CDKN2A	QL-XII-61	0.00273958	0.975007	1029
CDKN2A	QS11	0.0160495	0.836895	1029
CDKN2A	RDEA119	0.140789	5.8192e-05	1029
CDKN2A	RO-3306	0.0575166	0.173303	1029
CDKN2A	Rapamycin	0.0203286	0.899367	1029
CDKN2A	Roscovitine	-0.000910666	0.998368	1029
CDKN2A	Ruxolitinib	-0.0218336	0.712749	1029
CDKN2A	S-Trityl-L-cysteine	0.080826	0.303985	1029
CDKN2A	SB 216763	0.0229524	0.673413	1029
CDKN2A	SB 505124	-0.0119541	0.908829	1029
CDKN2A	SB52334	0.0536005	0.245813	1029
CDKN2A	SB590885	0.0854283	0.0628255	1029
CDKN2A	SGC0946	0.0026199	0.971403	1029
CDKN2A	SL 0101-1	0.00437228	0.969976	1029
CDKN2A	SN-38	0.141394	0.000218305	1029
CDKN2A	SNX-2112	-0.00090767	0.982804	1029
CDKN2A	STF-62247	0.0295106	0.49864	1029
CDKN2A	Salubrinal	0.0493591	0.582551	1029
CDKN2A	Saracatinib	0.155593	0.0365368	1029
CDKN2A	Shikonin	-0.0127799	0.84422	1029
CDKN2A	Sorafenib	0.0339507	0.78961	1029
CDKN2A	Sunitinib	0.0916671	0.195521	1029
CDKN2A	T0901317	-0.0481404	0.249612	1029
CDKN2A	TAE684	0.0797853	0.436453	1029
CDKN2A	TAK-715	0.0175081	0.663418	1029
CDKN2A	TG101348	0.033672	0.376135	1029
CDKN2A	TGX221	0.0540059	0.423997	1029
CDKN2A	THZ-2-102-1	-0.0416924	0.271056	1029
CDKN2A	THZ-2-49	0.04218	0.271991	1029
CDKN2A	TL-1-85	0.047757	0.204449	1029
CDKN2A	TL-2-105	0.0169181	0.68378	1029
CDKN2A	TPCA-1	0.0099446	0.803856	1029
CDKN2A	TW 37	0.0516861	0.259829	1029
CDKN2A	Talazoparib	0.141852	0.000277071	1029
CDKN2A	Tamoxifen	-0.0250235	0.852581	1029
CDKN2A	Temozolomide	0.0177596	0.839476	1029
CDKN2A	Temsirolimus	0.113851	0.00689121	1029
CDKN2A	Thapsigargin	0.00845695	0.925113	1029
CDKN2A	Tipifarnib	0.0750106	0.18029	1029
CDKN2A	Tivozanib	0.0465054	0.415093	1029
CDKN2A	Trametinib	0.133101	0.000208879	1029
CDKN2A	Tubastatin A	-0.00868011	0.831105	1029
CDKN2A	UNC0638	-0.0279423	0.459848	1029
CDKN2A	UNC1215	0.00357608	0.956813	1029
CDKN2A	VNLG/124	-0.00875099	0.861929	1029
CDKN2A	VX-11e	0.0814158	0.0618694	1029
CDKN2A	VX-680	0.114242	0.166779	1029
CDKN2A	VX-702	-0.0476146	0.803287	1029
CDKN2A	Veliparib	0.0302523	0.678464	1029
CDKN2A	Vinblastine	0.0944211	0.022315	1029
CDKN2A	Vinorelbine	-0.0224147	0.722526	1029
CDKN2A	Vorinostat	-0.0158264	0.693911	1029
CDKN2A	WH-4-023	0.168669	0.0106974	1029
CDKN2A	WZ-1-84	0.0542257	0.502524	1029
CDKN2A	WZ3105	-0.058406	0.109671	1029
CDKN2A	XAV939	0.0205557	0.632466	1029
CDKN2A	XL-184	0.0361303	0.462259	1029
CDKN2A	XMD11-85h	0.0600889	0.714704	1029
CDKN2A	XMD13-2	-0.0311068	0.419164	1029
CDKN2A	XMD14-99	0.0799865	0.0329531	1029
CDKN2A	XMD15-27	0.0965289	0.0226274	1029
CDKN2A	XMD8-85	0.0805705	0.308928	1029
CDKN2A	XMD8-92	0.0548409	0.612482	1029
CDKN2A	Y-39983	0.0370579	0.350797	1029
CDKN2A	YK 4-279	0.0997713	0.0331887	1029
CDKN2A	YM155	-0.0828216	0.0705315	1029
CDKN2A	YM201636	-0.00166157	0.970563	1029
CDKN2A	Z-LLNle-CHO	0.0477388	0.550605	1029
CDKN2A	ZG-10	0.0632366	0.341093	1029
CDKN2A	ZM-447439	0.0539755	0.243478	1029
CDKN2A	ZSTK474	-0.0243497	0.537962	1029
CDKN2A	Zibotentan	-0.0035061	0.995233	1029
CDKN2A	piperlongumine	0.0210293	0.672394	1029
CDKN2A	rTRAIL	0.0802853	0.196605	1029
CDKN2A	selumetinib	0.102585	0.00441123	1029
CDKN2B	(5Z)-7-Oxozeaenol	0.0138918	0.779911	1030
CDKN2B	17-AAG	-0.128079	0.000463871	1030
CDKN2B	5-Fluorouracil	0.12827	0.000316975	1030
CDKN2B	681640	-0.00644534	0.930495	1030
CDKN2B	A-443654	-0.0798209	0.601739	1030
CDKN2B	A-770041	-0.0556961	0.509635	1030
CDKN2B	AC220	0.0811615	0.0595974	1030
CDKN2B	AG-014699	0.0305474	0.503516	1030
CDKN2B	AICAR	0.0652306	0.103993	1030
CDKN2B	AKT inhibitor VIII	-0.0512062	0.25981	1030
CDKN2B	AMG-706	-0.0165055	0.822728	1030
CDKN2B	AP-24534	0.108805	0.0050578	1030
CDKN2B	AR-42	0.128729	0.00026146	1030
CDKN2B	AS601245	-0.0362601	0.522056	1030
CDKN2B	AS605240	0.00977676	0.852452	1030
CDKN2B	AT-7519	0.0305998	0.421738	1030
CDKN2B	ATRA	0.0775327	0.0861825	1030
CDKN2B	AUY922	-0.0193096	0.756769	1030
CDKN2B	AZ628	-0.0723286	0.332926	1030
CDKN2B	AZD6482	-0.00727802	0.906974	1030
CDKN2B	AZD7762	0.121114	0.00160746	1030
CDKN2B	AZD8055	0.147546	9.2624e-05	1030
CDKN2B	Afatinib	-0.181171	1.72251e-07	1030
CDKN2B	Axitinib	0.0914625	0.0470049	1030
CDKN2B	BAY 61-3606	0.128902	0.000810823	1030
CDKN2B	BEZ235	0.021091	0.705392	1030
CDKN2B	BHG712	0.139076	7.7735e-05	1030
CDKN2B	BI-2536	-0.0940941	0.313788	1030
CDKN2B	BIRB 0796	-0.0485572	0.345792	1030
CDKN2B	BIX02189	0.160103	5.08589e-06	1030
CDKN2B	BMS-509744	-0.0468025	0.629319	1030
CDKN2B	BMS-536924	0.0287724	0.709492	1030
CDKN2B	BMS-708163	-0.0270914	0.532197	1030
CDKN2B	BMS-754807	0.0154727	0.814255	1030
CDKN2B	BMS345541	0.0750926	0.0379946	1030
CDKN2B	BX-795	0.117439	0.00390672	1030
CDKN2B	BX-912	0.161618	2.91501e-06	1030
CDKN2B	Belinostat	0.0794596	0.0325104	1030
CDKN2B	Bexarotene	-0.0236452	0.78566	1030
CDKN2B	Bicalutamide	-0.0903591	0.0302285	1030
CDKN2B	Bleomycin	0.000666964	0.993116	1030
CDKN2B	Bleomycin (50 uM)	-0.0311235	0.418999	1030
CDKN2B	Bortezomib	-0.15043	0.0233398	1030
CDKN2B	Bosutinib	0.00122327	0.986933	1030
CDKN2B	Bryostatin 1	-0.098474	0.0319756	1030
CDKN2B	CAL-101	0.103133	0.00489124	1030
CDKN2B	CAY10603	0.139904	6.588e-05	1030
CDKN2B	CCT007093	-0.105208	0.00928401	1030
CDKN2B	CCT018159	-0.0635174	0.189826	1030
CDKN2B	CEP-701	0.159786	2.2528e-05	1030
CDKN2B	CGP-082996	-0.0508495	0.613949	1030
CDKN2B	CGP-60474	-0.0537385	0.549738	1030
CDKN2B	CH5424802	0.0749218	0.136647	1030
CDKN2B	CHIR-99021	0.0183348	0.669691	1030
CDKN2B	CI-1040	-0.0363607	0.434289	1030
CDKN2B	CMK	-0.00753743	0.961352	1030
CDKN2B	CP466722	0.17464	4.42279e-07	1030
CDKN2B	CP724714	-0.0157926	0.809761	1030
CDKN2B	CUDC-101	0.103346	0.00441415	1030
CDKN2B	CX-5461	0.134061	0.000164279	1030
CDKN2B	Camptothecin	0.113476	0.00459422	1030
CDKN2B	Cetuximab	-0.0627276	0.124136	1030
CDKN2B	Cisplatin	0.0216988	0.699978	1030
CDKN2B	Crizotinib	0.0424414	0.788753	1030
CDKN2B	Cyclopamine	-0.0335098	0.788924	1030
CDKN2B	Cytarabine	0.0812264	0.0778382	1030
CDKN2B	DMOG	0.0321019	0.510701	1030
CDKN2B	Dabrafenib	0.0207729	0.668947	1030
CDKN2B	Dasatinib	-0.113792	0.0758557	1030
CDKN2B	Docetaxel	-0.167318	4.52193e-06	1030
CDKN2B	Doxorubicin	-0.010036	0.905295	1030
CDKN2B	EHT 1864	0.0171988	0.838944	1030
CDKN2B	EKB-569	0.0222863	0.622083	1030
CDKN2B	EX-527	0.0183487	0.884465	1030
CDKN2B	Elesclomol	-0.00527518	0.922378	1030
CDKN2B	Embelin	-0.0311621	0.630028	1030
CDKN2B	Epothilone B	-0.0729741	0.129153	1030
CDKN2B	Erlotinib	-0.115626	0.0978626	1030
CDKN2B	Etoposide	0.0446219	0.356062	1030
CDKN2B	FH535	-0.0549743	0.242207	1030
CDKN2B	FK866	0.172842	7.79364e-07	1030
CDKN2B	FMK	0.000123794	0.998521	1030
CDKN2B	FR-180204	0.0646188	0.181199	1030
CDKN2B	FTI-277	-0.0758041	0.0629701	1030
CDKN2B	Foretinib	0.0741779	0.0627184	1030
CDKN2B	GDC0449	-0.0366961	0.718442	1030
CDKN2B	GDC0941	0.0341322	0.568519	1030
CDKN2B	GNF-2	-0.00778739	0.984002	1030
CDKN2B	GSK-650394	7.5694e-05	0.998961	1030
CDKN2B	GSK1070916	0.131637	0.000232011	1030
CDKN2B	GSK1904529A	-0.0656262	0.14061	1030
CDKN2B	GSK2126458	0.0622281	0.10101	1030
CDKN2B	GSK269962A	0.0122154	0.851739	1030
CDKN2B	GSK429286A	0.0831315	0.0353265	1030
CDKN2B	GSK690693	0.125353	0.000454592	1030
CDKN2B	GW 441756	0.0185793	0.947563	1030
CDKN2B	GW-2580	-0.0356545	0.934555	1030
CDKN2B	GW843682X	-0.0356202	0.723614	1030
CDKN2B	Gefitinib	-0.123311	0.00159776	1030
CDKN2B	Gemcitabine	0.0304532	0.570393	1030
CDKN2B	Genentech Cpd 10	0.138869	8.8073e-05	1030
CDKN2B	HG-5-113-01	0.0982497	0.129855	1030
CDKN2B	HG-5-88-01	-0.00233615	0.993237	1030
CDKN2B	HG-6-64-1	0.0242986	0.654654	1030
CDKN2B	I-BET-762	0.153297	8.16124e-06	1030
CDKN2B	IOX2	-0.0299368	0.632519	1030
CDKN2B	IPA-3	0.105774	0.00550259	1030
CDKN2B	Imatinib	0.05261	0.746081	1030
CDKN2B	Ispinesib Mesylate	0.0755504	0.0396674	1030
CDKN2B	JNJ-26854165	0.0497681	0.322455	1030
CDKN2B	JNK Inhibitor VIII	-0.0798789	0.0541851	1030
CDKN2B	JNK-9L	0.0167918	0.810506	1030
CDKN2B	JQ1	0.0151288	0.762089	1030
CDKN2B	JQ12	0.0245601	0.685894	1030
CDKN2B	JW-7-24-1	0.152871	1.1306e-05	1030
CDKN2B	JW-7-52-1	-0.0813908	0.38076	1030
CDKN2B	KIN001-055	-0.00232161	0.981192	1030
CDKN2B	KIN001-102	0.147124	2.2945e-05	1030
CDKN2B	KIN001-135	-0.078399	0.419382	1030
CDKN2B	KIN001-236	0.182307	2.03705e-07	1030
CDKN2B	KIN001-244	0.144429	4.7178e-05	1030
CDKN2B	KIN001-260	0.142183	5.5427e-05	1030
CDKN2B	KIN001-266	0.116553	0.00633871	1030
CDKN2B	KIN001-270	0.088285	0.0208593	1030
CDKN2B	KU-55933	0.0243468	0.733501	1030
CDKN2B	LAQ824	0.0780977	0.0459522	1030
CDKN2B	LFM-A13	-0.0347027	0.51993	1030
CDKN2B	LY317615	0.0592866	0.168261	1030
CDKN2B	Lapatinib	-0.112428	0.0700801	1030
CDKN2B	Lenalidomide	-0.020958	0.821909	1030
CDKN2B	Linifanib	0.0633939	0.184898	1030
CDKN2B	Lisitinib	0.0392405	0.555928	1030
CDKN2B	MG-132	-0.107894	0.162584	1030
CDKN2B	MK-2206	0.0755058	0.118	1030
CDKN2B	MLN4924	-0.00579324	0.9383	1030
CDKN2B	MP470	0.103867	0.0125413	1030
CDKN2B	MPS-1-IN-1	0.11918	0.00106688	1030
CDKN2B	MS-275	0.0178108	0.865965	1030
CDKN2B	Masitinib	0.153007	1.8703e-05	1030
CDKN2B	Methotrexate	0.181228	4.13147e-07	1030
CDKN2B	Midostaurin	0.0434187	0.345475	1030
CDKN2B	Mitomycin C	0.0101564	0.873009	1030
CDKN2B	NG-25	0.159533	4.532e-06	1030
CDKN2B	NPK76-II-72-1	0.162056	2.36631e-06	1030
CDKN2B	NSC-207895	0.0474474	0.294175	1030
CDKN2B	NSC-87877	-0.0612352	0.251951	1030
CDKN2B	NU-7441	0.0059765	0.95976	1030
CDKN2B	Navitoclax	0.152296	2.6304e-05	1030
CDKN2B	Nilotinib	0.0589074	0.231736	1030
CDKN2B	Nutlin-3a (-)	0.201236	3.58214e-07	1030
CDKN2B	OSI-027	0.112269	0.00162833	1030
CDKN2B	OSI-930	0.0816806	0.0319626	1030
CDKN2B	OSU-03012	-0.000206081	0.99808	1030
CDKN2B	Obatoclax Mesylate	0.00617917	0.919	1030
CDKN2B	Olaparib	0.00739011	0.889553	1030
CDKN2B	PAC-1	0.119597	0.00228374	1030
CDKN2B	PD-0325901	-0.0999631	0.0101366	1030
CDKN2B	PD-0332991	0.170626	6.9136e-05	1030
CDKN2B	PD-173074	0.0360664	0.817695	1030
CDKN2B	PF-4708671	-0.0503746	0.580939	1030
CDKN2B	PF-562271	-0.0590064	0.27105	1030
CDKN2B	PFI-1	0.0191618	0.731943	1030
CDKN2B	PHA-665752	0.0367749	0.817832	1030
CDKN2B	PHA-793887	0.107915	0.00204367	1030
CDKN2B	PI-103	0.0639989	0.0813053	1030
CDKN2B	PIK-93	0.158513	4.38981e-06	1030
CDKN2B	PLX4720	0.00781871	0.873164	1030
CDKN2B	Paclitaxel	-0.106745	0.241725	1030
CDKN2B	Parthenolide	0.00128625	0.99341	1030
CDKN2B	Pazopanib	0.0405944	0.473835	1030
CDKN2B	Phenformin	0.0597941	0.112735	1030
CDKN2B	Pyrimethamine	-0.027727	0.833173	1030
CDKN2B	QL-VIII-58	-0.0225719	0.810718	1030
CDKN2B	QL-X-138	0.126806	0.000386298	1030
CDKN2B	QL-XI-92	0.16343	2.88708e-06	1030
CDKN2B	QL-XII-47	0.0414641	0.31838	1030
CDKN2B	QL-XII-61	0.12786	0.0292007	1030
CDKN2B	QS11	0.0358077	0.583025	1030
CDKN2B	RDEA119	-0.119294	0.000761503	1030
CDKN2B	RO-3306	-0.133911	0.00078245	1030
CDKN2B	Rapamycin	0.0270675	0.858394	1030
CDKN2B	Roscovitine	-0.037968	0.845947	1030
CDKN2B	Ruxolitinib	0.0196045	0.747261	1030
CDKN2B	S-Trityl-L-cysteine	0.0557559	0.511731	1030
CDKN2B	SB 216763	-0.106579	0.0210109	1030
CDKN2B	SB 505124	-0.0299298	0.71423	1030
CDKN2B	SB52334	0.103035	0.0113058	1030
CDKN2B	SB590885	-0.0296915	0.57887	1030
CDKN2B	SGC0946	-0.0434359	0.4185	1030
CDKN2B	SL 0101-1	-0.0758099	0.300483	1030
CDKN2B	SN-38	0.0897783	0.0263005	1030
CDKN2B	SNX-2112	0.081236	0.0260208	1030
CDKN2B	STF-62247	0.115635	0.00255677	1030
CDKN2B	Salubrinal	0.0552773	0.528363	1030
CDKN2B	Saracatinib	-0.0222146	0.819293	1030
CDKN2B	Shikonin	0.0300912	0.601871	1030
CDKN2B	Sorafenib	0.0304774	0.814353	1030
CDKN2B	Sunitinib	0.115278	0.0887514	1030
CDKN2B	T0901317	0.0842914	0.0323009	1030
CDKN2B	TAE684	0.00896195	0.958264	1030
CDKN2B	TAK-715	0.0897244	0.0129079	1030
CDKN2B	TG101348	0.178751	2.22698e-07	1030
CDKN2B	TGX221	-0.191231	0.00118708	1030
CDKN2B	THZ-2-102-1	0.11545	0.0011978	1030
CDKN2B	THZ-2-49	0.163836	3.9202e-06	1030
CDKN2B	TL-1-85	0.161836	3.43254e-06	1030
CDKN2B	TL-2-105	0.131659	0.000246042	1030
CDKN2B	TPCA-1	0.160251	3.44105e-06	1030
CDKN2B	TW 37	0.045635	0.329983	1030
CDKN2B	Talazoparib	0.0777564	0.0675691	1030
CDKN2B	Tamoxifen	-0.0261926	0.844254	1030
CDKN2B	Temozolomide	-0.0182467	0.833717	1030
CDKN2B	Temsirolimus	0.0836201	0.0599577	1030
CDKN2B	Thapsigargin	-0.0133378	0.879579	1030
CDKN2B	Tipifarnib	0.0199891	0.802197	1030
CDKN2B	Tivozanib	0.0675654	0.184953	1030
CDKN2B	Trametinib	-0.166136	2.70186e-06	1030
CDKN2B	Tubastatin A	0.161454	3.36199e-06	1030
CDKN2B	UNC0638	0.126673	0.00023819	1030
CDKN2B	UNC1215	-0.0789033	0.0877399	1030
CDKN2B	VNLG/124	0.0968692	0.0128813	1030
CDKN2B	VX-11e	-0.0580315	0.207354	1030
CDKN2B	VX-680	0.0789718	0.380501	1030
CDKN2B	VX-702	-0.0428196	0.837117	1030
CDKN2B	Veliparib	-0.0381579	0.589378	1030
CDKN2B	Vinblastine	0.0799451	0.0575133	1030
CDKN2B	Vinorelbine	-0.0299521	0.620181	1030
CDKN2B	Vorinostat	0.200486	1.81156e-08	1030
CDKN2B	WH-4-023	-0.0477266	0.56599	1030
CDKN2B	WZ-1-84	-0.0687194	0.381402	1030
CDKN2B	WZ3105	0.0721679	0.0453945	1030
CDKN2B	XAV939	-0.132754	0.00036199	1030
CDKN2B	XL-184	0.0587807	0.195603	1030
CDKN2B	XMD11-85h	-0.0164421	0.941259	1030
CDKN2B	XMD13-2	0.11646	0.00100093	1030
CDKN2B	XMD14-99	0.160009	8.2007e-06	1030
CDKN2B	XMD15-27	0.137546	0.000623225	1030
CDKN2B	XMD8-85	0.000379837	0.997177	1030
CDKN2B	XMD8-92	-0.00525939	0.973169	1030
CDKN2B	Y-39983	0.120335	0.000866878	1030
CDKN2B	YK 4-279	0.0414508	0.454304	1030
CDKN2B	YM155	-0.022156	0.715053	1030
CDKN2B	YM201636	0.158507	6.77677e-06	1030
CDKN2B	Z-LLNle-CHO	-0.0477668	0.550324	1030
CDKN2B	ZG-10	0.103954	0.0880268	1030
CDKN2B	ZM-447439	0.102555	0.0148572	1030
CDKN2B	ZSTK474	0.111307	0.00184376	1030
CDKN2B	Zibotentan	-0.0210564	0.950322	1030
CDKN2B	piperlongumine	-0.0433851	0.33164	1030
CDKN2B	rTRAIL	0.0489942	0.495352	1030
CDKN2B	selumetinib	-0.123087	0.000528314	1030
CDKN2C	(5Z)-7-Oxozeaenol	0.0831591	0.0337225	1031
CDKN2C	17-AAG	0.217495	1.08022e-09	1031
CDKN2C	5-Fluorouracil	0.0252816	0.520581	1031
CDKN2C	681640	0.0381696	0.540579	1031
CDKN2C	A-443654	-0.0440538	0.815909	1031
CDKN2C	A-770041	-0.076187	0.332232	1031
CDKN2C	AC220	-0.138909	0.000458609	1031
CDKN2C	AG-014699	0.0114425	0.820151	1031
CDKN2C	AICAR	-0.0586585	0.146848	1031
CDKN2C	AKT inhibitor VIII	0.0954138	0.0238197	1031
CDKN2C	AMG-706	-0.0210351	0.769637	1031
CDKN2C	AP-24534	-0.177947	1.63915e-06	1031
CDKN2C	AR-42	-0.126926	0.000320977	1031
CDKN2C	AS601245	0.0946749	0.0413668	1031
CDKN2C	AS605240	-0.000339444	0.99536	1031
CDKN2C	AT-7519	-0.100602	0.00461837	1031
CDKN2C	ATRA	-0.0926063	0.0348962	1031
CDKN2C	AUY922	0.0572335	0.252707	1031
CDKN2C	AZ628	0.104831	0.133066	1031
CDKN2C	AZD6482	-0.0785296	0.0616294	1031
CDKN2C	AZD7762	-0.132155	0.000531104	1031
CDKN2C	AZD8055	-0.0800749	0.0411769	1031
CDKN2C	Afatinib	0.253677	5.92241e-14	1031
CDKN2C	Axitinib	-0.0787991	0.0957248	1031
CDKN2C	BAY 61-3606	-0.0738917	0.0668292	1031
CDKN2C	BEZ235	-0.0194418	0.730567	1031
CDKN2C	BHG712	-0.10739	0.00261362	1031
CDKN2C	BI-2536	-0.0428275	0.710642	1031
CDKN2C	BIRB 0796	0.0226675	0.693914	1031
CDKN2C	BIX02189	-0.186748	8.1469e-08	1031
CDKN2C	BMS-509744	-0.00578113	0.961325	1031
CDKN2C	BMS-536924	0.0117651	0.901753	1031
CDKN2C	BMS-708163	0.0947838	0.0150515	1031
CDKN2C	BMS-754807	0.0747824	0.135872	1031
CDKN2C	BMS345541	-0.149083	1.9811e-05	1031
CDKN2C	BX-795	-0.127748	0.00156942	1031
CDKN2C	BX-912	-0.241123	1.03194e-12	1031
CDKN2C	Belinostat	-0.107065	0.0033909	1031
CDKN2C	Bexarotene	0.019847	0.82946	1031
CDKN2C	Bicalutamide	0.0390026	0.398198	1031
CDKN2C	Bleomycin	0.0906195	0.0596057	1031
CDKN2C	Bleomycin (50 uM)	0.178627	3.16624e-07	1031
CDKN2C	Bortezomib	0.0836014	0.268219	1031
CDKN2C	Bosutinib	0.0418708	0.445804	1031
CDKN2C	Bryostatin 1	0.0376189	0.488032	1031
CDKN2C	CAL-101	-0.157036	1.0682e-05	1031
CDKN2C	CAY10603	-0.141944	5.0993e-05	1031
CDKN2C	CCT007093	0.0599483	0.162939	1031
CDKN2C	CCT018159	0.10455	0.0196254	1031
CDKN2C	CEP-701	-0.103379	0.00807498	1031
CDKN2C	CGP-082996	0.0204296	0.869258	1031
CDKN2C	CGP-60474	0.00434245	0.970546	1031
CDKN2C	CH5424802	0.0258791	0.699324	1031
CDKN2C	CHIR-99021	-0.0446318	0.258673	1031
CDKN2C	CI-1040	0.171106	9.49296e-06	1031
CDKN2C	CMK	-0.0714177	0.520692	1031
CDKN2C	CP466722	-0.196637	1.04566e-08	1031
CDKN2C	CP724714	0.12881	0.00193233	1031
CDKN2C	CUDC-101	-0.10766	0.00294666	1031
CDKN2C	CX-5461	-0.103248	0.00424272	1031
CDKN2C	Camptothecin	-0.0813018	0.0518353	1031
CDKN2C	Cetuximab	0.166501	8.91676e-06	1031
CDKN2C	Cisplatin	-0.0292978	0.583681	1031
CDKN2C	Crizotinib	0.0675759	0.615228	1031
CDKN2C	Cyclopamine	-0.0788998	0.429038	1031
CDKN2C	Cytarabine	0.0166275	0.782192	1031
CDKN2C	DMOG	-0.130098	0.00103877	1031
CDKN2C	Dabrafenib	0.0478885	0.276167	1031
CDKN2C	Dasatinib	-0.00304652	0.96902	1031
CDKN2C	Docetaxel	0.200905	2.92909e-08	1031
CDKN2C	Doxorubicin	0.0468765	0.455614	1031
CDKN2C	EHT 1864	0.0324651	0.651153	1031
CDKN2C	EKB-569	0.0308188	0.476215	1031
CDKN2C	EX-527	-0.0520373	0.596366	1031
CDKN2C	Elesclomol	-0.00279086	0.958997	1031
CDKN2C	Embelin	0.0622659	0.248864	1031
CDKN2C	Epothilone B	0.125755	0.00450606	1031
CDKN2C	Erlotinib	0.0703916	0.338247	1031
CDKN2C	Etoposide	-0.0401797	0.417026	1031
CDKN2C	FH535	0.148766	0.000266661	1031
CDKN2C	FK866	-0.126362	0.000374782	1031
CDKN2C	FMK	-0.075555	0.198408	1031
CDKN2C	FR-180204	-0.0178322	0.778064	1031
CDKN2C	FTI-277	0.103594	0.0090978	1031
CDKN2C	Foretinib	-0.136128	0.000246975	1031
CDKN2C	GDC0449	-0.0239618	0.838437	1031
CDKN2C	GDC0941	-0.0545257	0.304209	1031
CDKN2C	GNF-2	-0.029119	0.918521	1031
CDKN2C	GSK-650394	0.045469	0.522878	1031
CDKN2C	GSK1070916	-0.186448	1.00574e-07	1031
CDKN2C	GSK1904529A	0.0744693	0.0903768	1031
CDKN2C	GSK2126458	-0.126545	0.000462732	1031
CDKN2C	GSK269962A	-0.0384017	0.475158	1031
CDKN2C	GSK429286A	-0.150056	5.2606e-05	1031
CDKN2C	GSK690693	-0.199753	9.06139e-09	1031
CDKN2C	GW 441756	-0.0484989	0.769565	1031
CDKN2C	GW-2580	-0.0608708	0.72126	1031
CDKN2C	GW843682X	-0.0441503	0.651721	1031
CDKN2C	Gefitinib	0.181008	1.61494e-06	1031
CDKN2C	Gemcitabine	-0.0140388	0.811145	1031
CDKN2C	Genentech Cpd 10	-0.175381	5.11777e-07	1031
CDKN2C	HG-5-113-01	0.0086268	0.927172	1031
CDKN2C	HG-5-88-01	0.0244385	0.895611	1031
CDKN2C	HG-6-64-1	-0.0643643	0.158197	1031
CDKN2C	I-BET-762	-0.172341	4.71447e-07	1031
CDKN2C	IOX2	0.00702912	0.929247	1031
CDKN2C	IPA-3	-0.0474325	0.243762	1031
CDKN2C	Imatinib	-0.0891612	0.452844	1031
CDKN2C	Ispinesib Mesylate	-0.0922052	0.0110751	1031
CDKN2C	JNJ-26854165	0.0130475	0.838493	1031
CDKN2C	JNK Inhibitor VIII	0.0613629	0.148953	1031
CDKN2C	JNK-9L	0.0883837	0.0676574	1031
CDKN2C	JQ1	-0.00829792	0.877761	1031
CDKN2C	JQ12	0.0360389	0.525653	1031
CDKN2C	JW-7-24-1	-0.224049	5.08107e-11	1031
CDKN2C	JW-7-52-1	0.0451397	0.677306	1031
CDKN2C	KIN001-055	0.0633819	0.25568	1031
CDKN2C	KIN001-102	-0.158735	4.60327e-06	1031
CDKN2C	KIN001-135	-0.00670946	0.966116	1031
CDKN2C	KIN001-236	-0.109859	0.00239987	1031
CDKN2C	KIN001-244	-0.139571	8.6477e-05	1031
CDKN2C	KIN001-260	-0.163818	2.86718e-06	1031
CDKN2C	KIN001-266	-0.0282865	0.585158	1031
CDKN2C	KIN001-270	-0.120455	0.00123806	1031
CDKN2C	KU-55933	-0.0334764	0.612624	1031
CDKN2C	LAQ824	-0.00297636	0.949281	1031
CDKN2C	LFM-A13	-0.0322677	0.55511	1031
CDKN2C	LY317615	-0.0581316	0.177881	1031
CDKN2C	Lapatinib	0.142482	0.0183607	1031
CDKN2C	Lenalidomide	-0.0202078	0.829087	1031
CDKN2C	Linifanib	-0.124036	0.00248773	1031
CDKN2C	Lisitinib	0.0168564	0.833963	1031
CDKN2C	MG-132	0.0681499	0.435628	1031
CDKN2C	MK-2206	-0.0588414	0.239096	1031
CDKN2C	MLN4924	0.104634	0.0403714	1031
CDKN2C	MP470	-0.0509711	0.240328	1031
CDKN2C	MPS-1-IN-1	0.0134016	0.755518	1031
CDKN2C	MS-275	-0.0962608	0.205411	1031
CDKN2C	Masitinib	-0.154561	1.5197e-05	1031
CDKN2C	Methotrexate	-0.108034	0.00324717	1031
CDKN2C	Midostaurin	-0.0189767	0.708084	1031
CDKN2C	Mitomycin C	-0.00623022	0.927693	1031
CDKN2C	NG-25	-0.202345	3.81934e-09	1031
CDKN2C	NPK76-II-72-1	-0.20888	7.29708e-10	1031
CDKN2C	NSC-207895	-0.0857956	0.038337	1031
CDKN2C	NSC-87877	0.105006	0.0369272	1031
CDKN2C	NU-7441	-0.0287889	0.722585	1031
CDKN2C	Navitoclax	-0.242728	6.42955e-12	1031
CDKN2C	Nilotinib	-0.101359	0.0227366	1031
CDKN2C	Nutlin-3a (-)	0.0895072	0.0395439	1031
CDKN2C	OSI-027	-0.195165	1.86013e-08	1031
CDKN2C	OSI-930	-0.0897971	0.0175472	1031
CDKN2C	OSU-03012	0.0537219	0.268117	1031
CDKN2C	Obatoclax Mesylate	0.0413402	0.397346	1031
CDKN2C	Olaparib	0.0158535	0.752272	1031
CDKN2C	PAC-1	-0.0913518	0.0229805	1031
CDKN2C	PD-0325901	0.203235	3.87652e-08	1031
CDKN2C	PD-0332991	0.0407706	0.474144	1031
CDKN2C	PD-173074	0.0035792	0.990234	1031
CDKN2C	PF-4708671	0.0229695	0.857596	1031
CDKN2C	PF-562271	0.0343704	0.564519	1031
CDKN2C	PFI-1	0.0186496	0.739799	1031
CDKN2C	PHA-665752	0.00563947	0.978191	1031
CDKN2C	PHA-793887	-0.122054	0.000457298	1031
CDKN2C	PI-103	-0.206186	2.49585e-09	1031
CDKN2C	PIK-93	-0.20907	8.34731e-10	1031
CDKN2C	PLX4720	0.067097	0.0982275	1031
CDKN2C	Paclitaxel	0.051517	0.658018	1031
CDKN2C	Parthenolide	-0.0774507	0.426746	1031
CDKN2C	Pazopanib	-0.0660405	0.198473	1031
CDKN2C	Phenformin	-0.116332	0.00133704	1031
CDKN2C	Pyrimethamine	-0.0201228	0.887002	1031
CDKN2C	QL-VIII-58	-0.0471792	0.560794	1031
CDKN2C	QL-X-138	-0.212711	8.6809e-10	1031
CDKN2C	QL-XI-92	-0.200485	6.46686e-09	1031
CDKN2C	QL-XII-47	-0.099966	0.00892803	1031
CDKN2C	QL-XII-61	-0.177153	0.00153382	1031
CDKN2C	QS11	0.00316082	0.972223	1031
CDKN2C	RDEA119	0.242971	7.60828e-13	1031
CDKN2C	RO-3306	0.109611	0.00668084	1031
CDKN2C	Rapamycin	0.0149275	0.930433	1031
CDKN2C	Roscovitine	0.00544775	0.983223	1031
CDKN2C	Ruxolitinib	-0.0691543	0.138755	1031
CDKN2C	S-Trityl-L-cysteine	-0.00234958	0.984023	1031
CDKN2C	SB 216763	0.0511703	0.304975	1031
CDKN2C	SB 505124	0.017139	0.85737	1031
CDKN2C	SB52334	-0.0269218	0.612837	1031
CDKN2C	SB590885	0.103163	0.0198091	1031
CDKN2C	SGC0946	0.012595	0.851977	1031
CDKN2C	SL 0101-1	0.0584221	0.429894	1031
CDKN2C	SN-38	-0.0336963	0.476409	1031
CDKN2C	SNX-2112	-0.114068	0.00141001	1031
CDKN2C	STF-62247	-0.118891	0.00187708	1031
CDKN2C	Salubrinal	-0.142384	0.0572779	1031
CDKN2C	Saracatinib	-0.0317931	0.733457	1031
CDKN2C	Shikonin	-0.0432054	0.424257	1031
CDKN2C	Sorafenib	-0.044308	0.711462	1031
CDKN2C	Sunitinib	-0.0709829	0.342596	1031
CDKN2C	T0901317	-0.127948	0.000737844	1031
CDKN2C	TAE684	0.121456	0.163945	1031
CDKN2C	TAK-715	-0.0819927	0.0238233	1031
CDKN2C	TG101348	-0.204982	2.19397e-09	1031
CDKN2C	TGX221	0.0181146	0.807436	1031
CDKN2C	THZ-2-102-1	-0.123407	0.000512788	1031
CDKN2C	THZ-2-49	-0.125998	0.000455285	1031
CDKN2C	TL-1-85	-0.193298	2.13438e-08	1031
CDKN2C	TL-2-105	-0.203855	5.5617e-09	1031
CDKN2C	TPCA-1	-0.149308	1.6237e-05	1031
CDKN2C	TW 37	-0.00290187	0.96223	1031
CDKN2C	Talazoparib	0.000691831	0.991	1031
CDKN2C	Tamoxifen	0.00966051	0.953349	1031
CDKN2C	Temozolomide	0.0573294	0.372027	1031
CDKN2C	Temsirolimus	-0.0721168	0.114827	1031
CDKN2C	Thapsigargin	0.0911165	0.0791804	1031
CDKN2C	Tipifarnib	0.106225	0.0345332	1031
CDKN2C	Tivozanib	-0.138556	0.00118511	1031
CDKN2C	Trametinib	0.324077	0	1031
CDKN2C	Tubastatin A	-0.176923	3.11148e-07	1031
CDKN2C	UNC0638	-0.169839	5.55343e-07	1031
CDKN2C	UNC1215	-0.0153246	0.801679	1031
CDKN2C	VNLG/124	-0.0842724	0.032837	1031
CDKN2C	VX-11e	0.129406	0.00143028	1031
CDKN2C	VX-680	-0.0254726	0.823432	1031
CDKN2C	VX-702	-0.0322045	0.896174	1031
CDKN2C	Veliparib	0.027737	0.705629	1031
CDKN2C	Vinblastine	0.00611624	0.913136	1031
CDKN2C	Vinorelbine	0.0498664	0.356374	1031
CDKN2C	Vorinostat	-0.118189	0.0011497	1031
CDKN2C	WH-4-023	-0.0166731	0.862172	1031
CDKN2C	WZ-1-84	-0.0105843	0.912715	1031
CDKN2C	WZ3105	-0.171124	7.23325e-07	1031
CDKN2C	XAV939	0.118231	0.00163575	1031
CDKN2C	XL-184	-0.13504	0.000645692	1031
CDKN2C	XMD11-85h	0.00450012	0.98513	1031
CDKN2C	XMD13-2	-0.154166	9.81243e-06	1031
CDKN2C	XMD14-99	-0.0499053	0.20175	1031
CDKN2C	XMD15-27	-0.0388579	0.428043	1031
CDKN2C	XMD8-85	-0.119033	0.1024	1031
CDKN2C	XMD8-92	-0.0302118	0.805628	1031
CDKN2C	Y-39983	-0.162801	4.43243e-06	1031
CDKN2C	YK 4-279	0.0998887	0.0329775	1031
[truncated: 6,034 more rows]

## Sheet: Table S8
Supplementary Table 8 CTRP drug sensitivity for senescence genes in cancers
Symbol	Drug	Cor	Fdr	Entrez
AGO1	16-beta-bromoandrosterone	-0.0359308	0.48863	26523
AGO1	1S,3R-RSL-3	-0.0328787	0.452359	26523
AGO1	3-Cl-AHPC	-0.0704609	0.0750116	26523
AGO1	968	0.000224727	0.999953	26523
AGO1	A-804598	-0.0608586	0.694067	26523
AGO1	AA-COCF3	-0.123622	0.00248192	26523
AGO1	ABT-199	-0.100183	0.0677199	26523
AGO1	ABT-737	-0.0927297	0.0342025	26523
AGO1	AC55649	-0.03804	0.768059	26523
AGO1	AGK-2	-0.0270062	0.948981	26523
AGO1	AM-580	0.000322803	0.995967	26523
AGO1	AT-406	-0.0514379	0.634454	26523
AGO1	AT13387	-0.10175	0.0858493	26523
AGO1	AT7867	-0.0671399	0.109342	26523
AGO1	AZ-3146	-0.0445224	0.314074	26523
AGO1	AZD1480	-0.190224	0.00304616	26523
AGO1	AZD4547	-0.0695125	0.137987	26523
AGO1	AZD6482	-0.0172721	0.813241	26523
AGO1	AZD7545	-0.0465183	0.303329	26523
AGO1	AZD7762	-0.0637949	0.107708	26523
AGO1	AZD8055	-0.00250186	0.958353	26523
AGO1	B02	-0.0849948	0.0367557	26523
AGO1	BCL-LZH-4	-0.0751175	0.693345	26523
AGO1	BEC	0.0303169	0.999979	26523
AGO1	BI-2536	-0.116161	0.00183513	26523
AGO1	BIBR-1532	-0.104711	0.0161999	26523
AGO1	BIRB-796	-0.106353	0.0152335	26523
AGO1	BIX-01294	-0.116454	0.00267325	26523
AGO1	BMS-195614	-0.0143896	0.854397	26523
AGO1	BMS-270394	-0.0321519	0.525265	26523
AGO1	BMS-345541	-0.0377155	0.360776	26523
AGO1	BMS-536924	0.0283427	0.640538	26523
AGO1	BMS-754807	-0.0570207	0.218695	26523
AGO1	BRD-A02303741	-0.0487444	0.37963	26523
AGO1	BRD-A05715709	-0.00585275	0.974803	26523
AGO1	BRD-A71883111	-0.0433703	0.346374	26523
AGO1	BRD-A86708339	-0.11336	0.0585161	26523
AGO1	BRD-A94377914	-0.063983	0.276679	26523
AGO1	BRD-K01737880	0.0166143	0.953597	26523
AGO1	BRD-K02251932	0.0220209	0.708802	26523
AGO1	BRD-K02492147	0.0454926	0.454986	26523
AGO1	BRD-K04800985	-0.0043127	0.999785	26523
AGO1	BRD-K09344309	0.0967051	0.84956	26523
AGO1	BRD-K09587429	0.025861	0.722366	26523
AGO1	BRD-K11533227	-0.036755	0.429067	26523
AGO1	BRD-K13999467	-0.098206	0.0196547	26523
AGO1	BRD-K14844214	-0.00414516	0.968401	26523
AGO1	BRD-K16147474	0.0666868	0.869369	26523
AGO1	BRD-K17060750	0.0355322	0.514432	26523
AGO1	BRD-K19103580	-0.0427566	0.416048	26523
AGO1	BRD-K24690302	-0.0685269	0.112209	26523
AGO1	BRD-K26531177	-0.0804817	0.0534237	26523
AGO1	BRD-K27224038	0.0410072	0.894357	26523
AGO1	BRD-K27986637	-0.0730881	0.651682	26523
AGO1	BRD-K28456706	-0.0850834	0.0412217	26523
AGO1	BRD-K29086754	0.0931822	0.628498	26523
AGO1	BRD-K29313308	-0.0238578	0.616071	26523
AGO1	BRD-K30019337	-0.0262032	0.949742	26523
AGO1	BRD-K30748066	-0.120972	0.516448	26523
AGO1	BRD-K33199242	0.028071	0.965292	26523
AGO1	BRD-K33514849	-0.113877	0.999288	26523
AGO1	BRD-K34099515	-0.0424171	0.963959	26523
AGO1	BRD-K34222889	-0.125326	0.000995091	26523
AGO1	BRD-K34485477	-0.0417534	0.998562	26523
AGO1	BRD-K35604418	-0.105613	0.0074181	26523
AGO1	BRD-K37390332	0.0224014	0.943794	26523
AGO1	BRD-K41334119	-0.0189251	0.985271	26523
AGO1	BRD-K41597374	-0.06722	0.102638	26523
AGO1	BRD-K42260513	-0.040756	0.994633	26523
AGO1	BRD-K44224150	0.158588	0.928926	26523
AGO1	BRD-K45681478	-0.0240095	0.636067	26523
AGO1	BRD-K48334597	-0.0278174	0.850316	26523
AGO1	BRD-K48477130	0.0315241	0.885581	26523
AGO1	BRD-K49290616	0.0282669	0.958987	26523
AGO1	BRD-K50799972	-0.025229	0.764154	26523
AGO1	BRD-K51490254	-0.0072947	0.881303	26523
AGO1	BRD-K51831558	-0.0205236	0.80437	26523
AGO1	BRD-K52037352	-0.00148512	0.986941	26523
AGO1	BRD-K55116708	-0.0735334	0.10158	26523
AGO1	BRD-K61166597	-0.0883201	0.0282144	26523
AGO1	BRD-K63431240	-0.0509136	0.257611	26523
AGO1	BRD-K64610608	0.0313872	0.809183	26523
AGO1	BRD-K66453893	-0.124256	0.00109568	26523
AGO1	BRD-K66532283	-0.0379814	0.374772	26523
AGO1	BRD-K70511574	-0.130258	0.000620851	26523
AGO1	BRD-K71781559	0.0536537	0.964787	26523
AGO1	BRD-K75293299	0.00466688	0.98989	26523
AGO1	BRD-K78574327	-0.00827472	0.994233	26523
AGO1	BRD-K80183349	-0.0182516	0.678307	26523
AGO1	BRD-K84807411	-0.0479336	0.875325	26523
AGO1	BRD-K85133207	0.0204362	0.67994	26523
AGO1	BRD-K86535717	0.00942989	0.9878	26523
AGO1	BRD-K88742110	-0.0428581	0.330976	26523
AGO1	BRD-K90370028	-0.0731716	0.853018	26523
AGO1	BRD-K92856060	-0.099405	0.0157713	26523
AGO1	BRD-K96431673	0.0880232	0.985799	26523
AGO1	BRD-K96970199	0.0986004	0.998764	26523
AGO1	BRD-K97651142	-0.0501407	0.248768	26523
AGO1	BRD-K99006945	-0.00785274	0.929844	26523
AGO1	BRD-M00053801	-0.0533206	0.611067	26523
AGO1	BRD1378	0.0541344	0.602467	26523
AGO1	BRD1812	-0.10988	0.00583478	26523
AGO1	BRD1835	-0.00359102	0.956671	26523
AGO1	BRD4132	-0.0192655	0.795584	26523
AGO1	BRD5468	0.0742829	0.316097	26523
AGO1	BRD6340	-0.0543645	0.18455	26523
AGO1	BRD8899	0.0247878	0.839308	26523
AGO1	BRD8958	0.0284592	0.982209	26523
AGO1	BRD9647	0.010881	0.866993	26523
AGO1	BRD9876	-0.0378179	0.563407	26523
AGO1	BYL-719	-0.00323429	0.974881	26523
AGO1	Bax channel blocker	-0.103444	0.0171585	26523
AGO1	C6-ceramide	-0.00711836	0.967746	26523
AGO1	CAL-101	0.0231487	0.75141	26523
AGO1	CAY10576	0.00353435	0.973008	26523
AGO1	CAY10594	0.00251469	0.974065	26523
AGO1	CAY10618	-0.110536	0.00471095	26523
AGO1	CBB-1007	-0.0432015	0.822298	26523
AGO1	CCT036477	-0.0618136	0.127435	26523
AGO1	CD-1530	0.00338926	0.96241	26523
AGO1	CD-437	-0.0837267	0.0320749	26523
AGO1	CHIR-99021	0.00930768	0.853744	26523
AGO1	CHM-1	-0.0950066	0.0128916	26523
AGO1	CI-976	-0.0370702	0.813227	26523
AGO1	CID-5951923	0.0367873	0.685436	26523
AGO1	CIL41	-0.0474989	0.529892	26523
AGO1	CIL55	-0.0489919	0.840505	26523
AGO1	CIL55A	-0.0431658	0.511217	26523
AGO1	CIL56	-0.0636796	0.309586	26523
AGO1	CIL70	-0.0259942	0.694746	26523
AGO1	COL-3	-0.0911208	0.0488228	26523
AGO1	CR-1-31B	-0.120957	0.00121508	26523
AGO1	Ch-55	-0.0364691	0.488281	26523
AGO1	Compound 1541A	-0.0395668	0.556646	26523
AGO1	Compound 23 citrate	-0.0305655	0.468244	26523
AGO1	Compound 7d-cis	-0.0895127	0.0393327	26523
AGO1	DBeQ	-0.0683681	0.118736	26523
AGO1	DNMDP	0.0650247	0.340881	26523
AGO1	ELCPK	-0.0913623	0.135746	26523
AGO1	ETP-46464	-0.0625649	0.255878	26523
AGO1	EX-527	-0.0133282	0.931794	26523
AGO1	FGIN-1-27	-0.000364841	0.998863	26523
AGO1	FQI-1	-0.0969764	0.0860751	26523
AGO1	FQI-2	-0.141952	0.000151691	26523
AGO1	FSC231	0.0419401	0.99945	26523
AGO1	GANT-61	-0.0266302	0.698429	26523
AGO1	GDC-0879	-0.0605607	0.257003	26523
AGO1	GDC-0941	0.00997072	0.859011	26523
AGO1	GMX-1778	-0.101318	0.012011	26523
AGO1	GSK-3 inhibitor IX	-0.0299827	0.519747	26523
AGO1	GSK-J4	-0.212156	0.172552	26523
AGO1	GSK1059615	-0.0965955	0.67131	26523
AGO1	GSK2636771	-0.0254824	0.82953	26523
AGO1	GSK4112	-0.0457879	0.37048	26523
AGO1	GSK461364	-0.127839	0.000786938	26523
AGO1	GSK525762A	-0.0841356	0.0287696	26523
AGO1	GW-405833	-0.0980741	0.011633	26523
AGO1	GW-843682X	-0.103872	0.0106419	26523
AGO1	HBX-41108	-0.132295	0.0104022	26523
AGO1	HC-067047	-0.0343907	0.606505	26523
AGO1	HLI 373	-0.0656978	0.123	26523
AGO1	I-BET151	-0.0817708	0.0321415	26523
AGO1	IC-87114	0.0993765	0.0769707	26523
AGO1	IPR-456	0.0106735	0.960047	26523
AGO1	ISOX	-0.144722	0.000138785	26523
AGO1	IU1	0.0139799	0.90768	26523
AGO1	JQ-1	-0.142974	0.00014371	26523
AGO1	JW-480	-0.0126967	0.951408	26523
AGO1	JW-55	-0.0545675	0.691711	26523
AGO1	JW-74	-0.063415	0.461092	26523
AGO1	KH-CB19	-0.0545396	0.61901	26523
AGO1	KHS101	-0.116192	0.0050639	26523
AGO1	KPT185	-0.150844	0.000730242	26523
AGO1	KU 0060648	-0.0772987	0.0593433	26523
AGO1	KU-0063794	-0.0103844	0.82293	26523
AGO1	KU-55933	-0.0428051	0.349671	26523
AGO1	KU-60019	-0.0861007	0.0299852	26523
AGO1	KW-2449	-0.0768509	0.0493547	26523
AGO1	KX2-391	-0.153227	5.2622e-05	26523
AGO1	Ki8751	-0.0549506	0.228035	26523
AGO1	Ko-143	-0.0806686	0.0465246	26523
AGO1	L-685458	0.012239	0.876027	26523
AGO1	LE-135	-0.0555054	0.214838	26523
AGO1	LRRK2-IN-1	-0.158492	0.000457792	26523
AGO1	LY-2157299	0.0283084	0.924616	26523
AGO1	LY-2183240	-0.143992	0.000121396	26523
AGO1	MG-132	-0.123661	0.117341	26523
AGO1	MGCD-265	-0.0667995	0.094675	26523
AGO1	MI-1	-0.0303968	0.748168	26523
AGO1	MI-2	-0.152258	0.0171216	26523
AGO1	MK-0752	0.0184268	0.832718	26523
AGO1	MK-1775	-0.0811958	0.0410857	26523
AGO1	MK-2206	0.0111678	0.82695	26523
AGO1	ML006	0.0179188	0.771471	26523
AGO1	ML029	-0.109583	0.0104155	26523
AGO1	ML031	-0.0951826	0.0269246	26523
AGO1	ML050	-0.0789026	0.0649262	26523
AGO1	ML083	0.0482083	0.6845	26523
AGO1	ML162	-0.0591185	0.168385	26523
AGO1	ML203	-0.0228987	0.695089	26523
AGO1	ML210	-0.0344944	0.43455	26523
AGO1	ML239	-0.10598	0.0102319	26523
AGO1	ML258	-0.00640967	0.963454	26523
AGO1	ML311	-0.11945	0.00153392	26523
AGO1	ML312	0.0638485	0.968439	26523
AGO1	ML320	0.0488388	0.312186	26523
AGO1	ML334 diastereomer	-0.000821784	0.993065	26523
AGO1	MLN2238	-0.0186777	0.669875	26523
AGO1	MLN2480	-0.0942703	0.300249	26523
AGO1	MST-312	-0.0665099	0.0924349	26523
AGO1	Mdivi-1	-0.110803	0.00693166	26523
AGO1	Merck60	-0.101427	0.00795153	26523
AGO1	N9-isopropylolomoucine	-0.0408149	0.342706	26523
AGO1	NPC-26	-0.0513961	0.625532	26523
AGO1	NSC 74859	-0.0352152	0.531484	26523
AGO1	NSC19630	-0.0689708	0.167017	26523
AGO1	NSC23766	-0.118392	0.00304858	26523
AGO1	NSC30930	0.0418161	0.569789	26523
AGO1	NSC48300	-0.0862688	0.0281341	26523
AGO1	NSC632839	-0.0973496	0.0116631	26523
AGO1	NSC95397	-0.081103	0.0513514	26523
AGO1	NVP-231	-0.0729205	0.0655098	26523
AGO1	NVP-ADW742	-0.0686439	0.125042	26523
AGO1	NVP-BEZ235	-0.0760978	0.133422	26523
AGO1	NVP-BSK805	-0.105824	0.00745761	26523
AGO1	NVP-TAE684	-0.0176813	0.75552	26523
AGO1	O-6-benzylguanine	-0.0819766	0.49715	26523
AGO1	OSI-027	-0.0336978	0.467917	26523
AGO1	OSI-930	-0.133774	0.00195851	26523
AGO1	PAC-1	-0.110759	0.00535286	26523
AGO1	PD 153035	-0.000973053	0.99045	26523
AGO1	PD318088	0.0223948	0.692277	26523
AGO1	PDMP	-0.0916829	0.0300164	26523
AGO1	PF-184	-0.0855906	0.0318561	26523
AGO1	PF-3758309	-0.161864	0.00354352	26523
AGO1	PF-4800567 hydrochloride	0.00578169	0.999586	26523
AGO1	PF-543	-0.0440546	0.368092	26523
AGO1	PF-573228	-0.0472958	0.258748	26523
AGO1	PF-750	-0.051419	0.294186	26523
AGO1	PHA-793887	-0.0882321	0.0206658	26523
AGO1	PI-103	-0.0440715	0.312843	26523
AGO1	PIK-93	-0.0818378	0.0495368	26523
AGO1	PL-DI	-0.144444	0.000154001	26523
AGO1	PLX-4720	-0.0283671	0.739085	26523
AGO1	PRIMA-1	-0.0713629	0.0767877	26523
AGO1	PRIMA-1-Met	0.0719832	0.312625	26523
AGO1	PRL-3 inhibitor I	-0.0586614	0.626205	26523
AGO1	PX-12	-0.115181	0.00261247	26523
AGO1	PYR-41	-0.0152824	0.807128	26523
AGO1	QS-11	0.0103799	0.97953	26523
AGO1	QW-BI-011	-0.120545	0.181294	26523
AGO1	R428	-0.131538	0.00705211	26523
AGO1	RAF265	-0.110381	0.0304866	26523
AGO1	RG-108	-0.0998419	0.0194054	26523
AGO1	RITA	-0.0215085	0.646544	26523
AGO1	RO4929097	-0.0964673	0.195786	26523
AGO1	Repligen 136	-0.0947854	0.0260151	26523
AGO1	SB-225002	-0.129757	0.000514921	26523
AGO1	SB-431542	0.0336811	0.762547	26523
AGO1	SB-525334	-0.0807993	0.0965562	26523
AGO1	SB-743921	-0.114478	0.00221433	26523
AGO1	SCH-529074	-0.122207	0.00583807	26523
AGO1	SCH-79797	-0.179696	2.02979e-06	26523
AGO1	SGX-523	0.0459437	0.449351	26523
AGO1	SID 26681509	-0.127342	0.00329553	26523
AGO1	SJ-172550	0.067191	0.509373	26523
AGO1	SKI-II	-0.0437966	0.353872	26523
AGO1	SMER-3	-0.0430287	0.370668	26523
AGO1	SN-38	-0.0938753	0.0334312	26523
AGO1	SNS-032	-0.091101	0.027363	26523
AGO1	SNX-2112	-0.035298	0.373996	26523
AGO1	SR-II-138A	-0.119104	0.00132755	26523
AGO1	SR1001	-0.00978244	0.917915	26523
AGO1	SR8278	-0.17545	0.577982	26523
AGO1	SRT-1720	-0.0266854	0.594514	26523
AGO1	STF-31	-0.112106	0.00510056	26523
AGO1	SU11274	-0.019835	0.662736	26523
AGO1	SZ4TA2	-0.0488201	0.694234	26523
AGO1	StemRegenin 1	-0.106103	0.00797658	26523
AGO1	TG-100-115	-0.0251462	0.675737	26523
AGO1	TG-101348	-0.0721863	0.0801813	26523
AGO1	TGX-221	0.0531812	0.453849	26523
AGO1	TPCA-1	-0.0555508	0.176833	26523
AGO1	TW-37	-0.0521873	0.21462	26523
AGO1	UNC0321	-0.0162832	0.914214	26523
AGO1	UNC0638	-0.0916951	0.0293297	26523
AGO1	VAF-347	0.0856605	0.162315	26523
AGO1	VER-155008	0.0057491	0.907956	26523
AGO1	VU0155056	0.0264914	0.94938	26523
AGO1	WAY-362450	0.00528394	0.998521	26523
AGO1	WP1130	-0.108199	0.00699584	26523
AGO1	WZ4002	-0.0748668	0.268229	26523
AGO1	WZ8040	-0.0663637	0.193033	26523
AGO1	XL765	-0.000849693	0.991957	26523
AGO1	YK 4-279	-0.136148	0.000308213	26523
AGO1	YM-155	-0.079121	0.0930876	26523
AGO1	ZSTK474	-0.033776	0.561674	26523
AGO1	abiraterone	0.0896416	0.513012	26523
AGO1	afatinib	-0.0500933	0.307639	26523
AGO1	alisertib	-0.0679911	0.0886908	26523
AGO1	alvocidib	-0.208489	0.0002063	26523
AGO1	apicidin	-0.117673	0.00180925	26523
AGO1	austocystin D	-0.0830236	0.0722013	26523
AGO1	avicin D	0.00558199	0.966598	26523
AGO1	avrainvillamide	-0.108913	0.024149	26523
AGO1	axitinib	-0.134967	0.000427069	26523
AGO1	azacitidine	0.109614	0.0172864	26523
AGO1	bafilomycin A1	-0.276092	0.503206	26523
AGO1	barasertib	-0.139138	0.000310541	26523
AGO1	bardoxolone methyl	-0.081113	0.0560133	26523
AGO1	belinostat	-0.199774	0.000244097	26523
AGO1	bendamustine	-0.0186956	0.698968	26523
AGO1	betulinic acid	-0.0355959	0.839312	26523
AGO1	bexarotene	-0.0081917	0.874538	26523
AGO1	birinapant	0.0207728	0.793159	26523
AGO1	blebbistatin	0.0381619	0.962891	26523
AGO1	bleomycin A2	0.0306534	0.62225	26523
AGO1	bortezomib	-0.0428388	0.30751	26523
AGO1	bosutinib	-0.0193196	0.676125	26523
AGO1	brefeldin A	-0.104412	0.0160435	26523
AGO1	brivanib	-0.0398255	0.351296	26523
AGO1	cabozantinib	-0.0545756	0.267358	26523
AGO1	canertinib	0.0232168	0.659303	26523
AGO1	cediranib	-0.0197239	0.903035	26523
AGO1	ceranib-2	-0.165604	8.45643e-06	26523
AGO1	cerulenin	-0.146661	0.000122652	26523
AGO1	chlorambucil	-0.0523867	0.201488	26523
AGO1	ciclopirox	-0.0969924	0.0103241	26523
AGO1	ciclosporin	-0.00407795	0.954893	26523
AGO1	cimetidine	-0.00960215	0.99519	26523
AGO1	clofarabine	-0.0970846	0.0104029	26523
AGO1	crizotinib	-0.0857797	0.0301016	26523
AGO1	cucurbitacin I	-0.0895383	0.0291588	26523
AGO1	curcumin	-0.0583972	0.143965	26523
AGO1	cyanoquinoline 11	-0.0405618	0.686113	26523
AGO1	cyclophosphamide	0.10345	0.993392	26523
AGO1	cytarabine hydrochloride	-0.0756427	0.0489205	26523
AGO1	cytochalasin B	-0.00244868	0.973151	26523
AGO1	dabrafenib	-0.0701653	0.358673	26523
AGO1	dacarbazine	-0.0642712	0.107306	26523
AGO1	daporinad	-0.12521	0.00375115	26523
AGO1	darinaparsin	-0.143124	0.0179706	26523
AGO1	dasatinib	0.0907218	0.0402599	26523
AGO1	decitabine	-0.0988909	0.00927749	26523
AGO1	dexamethasone	-0.00810263	0.871138	26523
AGO1	dinaciclib	-0.236797	1.495e-05	26523
AGO1	docetaxel	-0.173718	0.00282046	26523
AGO1	doxorubicin	-0.119109	0.00143567	26523
AGO1	elocalcitol	-0.0688119	0.0826656	26523
AGO1	entinostat	-0.100378	0.00976095	26523
AGO1	epigallocatechin-3-monogallate	-0.0412774	0.397541	26523
AGO1	erastin	-0.00135157	0.980032	26523
AGO1	erismodegib	-0.0190761	0.851443	26523
AGO1	erlotinib	0.0413537	0.392548	26523
AGO1	etomoxir	0.016849	0.97986	26523
AGO1	etoposide	-0.108647	0.00436384	26523
AGO1	fingolimod	-0.0767783	0.0553386	26523
AGO1	fluorouracil	0.00797608	0.855776	26523
AGO1	fluvastatin	-0.099005	0.0391547	26523
AGO1	foretinib	-0.0904257	0.0304879	26523
AGO1	fulvestrant	-0.070502	0.855984	26523
AGO1	fumonisin B1	-0.0135958	0.859967	26523
AGO1	gefitinib	-0.0164212	0.800038	26523
AGO1	gemcitabine	-0.155718	7.8021e-05	26523
AGO1	gossypol	-0.100714	0.0122983	26523
AGO1	hyperforin	-0.0314663	0.753568	26523
AGO1	ibrutinib	-0.0506753	0.407321	26523
AGO1	ifosfamide	0.0334137	0.884157	26523
AGO1	imatinib	-0.00936224	0.852941	26523
AGO1	importazole	-0.00243556	0.980401	26523
AGO1	indisulam	-0.0882555	0.0280815	26523
AGO1	isoevodiamine	-0.161252	1.7132e-05	26523
AGO1	isoliquiritigenin	0.0282053	0.776989	26523
AGO1	isonicotinohydroxamic acid	0.0143518	0.992739	26523
AGO1	istradefylline	-0.0700376	0.653882	26523
AGO1	itraconazole	-0.0017876	0.986251	26523
AGO1	lapatinib	-0.0195433	0.705248	26523
AGO1	lenvatinib	-0.0677415	0.132082	26523
AGO1	leptomycin B	-0.0795367	0.036237	26523
AGO1	linifanib	-0.094915	0.0148138	26523
AGO1	linsitinib	-0.0698174	0.109587	26523
AGO1	lomeguatrib	-0.024922	0.689711	26523
AGO1	lovastatin	-0.022473	0.709146	26523
AGO1	manumycin A	-0.111808	0.00341558	26523
AGO1	marinopyrrole A	-0.171308	0.000507699	26523
AGO1	masitinib	-0.0744444	0.0766336	26523
AGO1	methotrexate	-0.0324755	0.460257	26523
AGO1	methylstat	-0.135227	0.00428209	26523
AGO1	mitomycin	-0.14132	0.000206878	26523
AGO1	momelotinib	-0.0428254	0.319491	26523
AGO1	myricetin	0.048205	0.660113	26523
AGO1	myriocin	0.0521131	0.916786	26523
AGO1	nakiterpiosin	-0.12475	0.0011143	26523
AGO1	narciclasine	-0.146259	0.000128454	26523
AGO1	navitoclax	-0.093865	0.0242361	26523
AGO1	necrostatin-1	-0.0552798	0.251219	26523
AGO1	necrostatin-7	-0.0285945	0.568872	26523
AGO1	necrosulfonamide	-0.18129	8.688e-05	26523
AGO1	nelarabine	0.0564232	0.778085	26523
AGO1	neopeltolide	0.0591485	0.563724	26523
AGO1	neratinib	-0.0350676	0.460194	26523
AGO1	neuronal differentiation inducer III	-0.10734	0.00536451	26523
AGO1	niclosamide	-0.0987783	0.0192587	26523
AGO1	nilotinib	-0.0118109	0.917415	26523
AGO1	nintedanib	0.0154921	0.82173	26523
AGO1	nutlin-3	-0.00648925	0.890604	26523
AGO1	obatoclax	-0.0974972	0.0119725	26523
AGO1	olaparib	-0.127176	0.00113803	26523
AGO1	oligomycin A	-0.0860714	0.0320116	26523
AGO1	omacetaxine mepesuccinate	-0.203356	4.62533e-06	26523
AGO1	ouabain	-0.0759016	0.0501771	26523
AGO1	paclitaxel	-0.104726	0.00702618	26523
AGO1	palmostatin B	-0.0300722	0.816352	26523
AGO1	pandacostat	-0.0139239	0.793402	26523
AGO1	panobinostat	-0.183266	7.659e-07	26523
AGO1	parbendazole	-0.116579	0.00178962	26523
AGO1	parthenolide	-0.0212607	0.748044	26523
AGO1	pazopanib	-0.114785	0.00354629	26523
AGO1	pevonedistat	-0.0691941	0.0910797	26523
AGO1	phloretin	-0.0882239	0.0259279	26523
AGO1	pifithrin-alpha	-0.0544844	0.365078	26523
AGO1	pifithrin-mu	-0.0856183	0.032128	26523
AGO1	piperlongumine	-0.106598	0.00501515	26523
AGO1	pitstop2	-0.113917	0.461704	26523
AGO1	pluripotin	0.0165403	0.781047	26523
AGO1	procarbazine	0.0357351	0.850362	26523
AGO1	prochlorperazine	-0.11738	0.00609534	26523
AGO1	purmorphamine	-0.0720223	0.125345	26523
AGO1	pyrazolanthrone	-0.0227225	0.697633	26523
AGO1	quizartinib	0.0307642	0.642617	26523
AGO1	regorafenib	-0.0582717	0.242448	26523
AGO1	rigosertib	-0.0896372	0.0233669	26523
AGO1	ruxolitinib	0.00355862	0.946554	26523
AGO1	salermide	-0.0831324	0.343647	26523
AGO1	saracatinib	0.073169	0.116204	26523
AGO1	selumetinib	0.021786	0.709994	26523
AGO1	semagacestat	-0.0222287	0.896145	26523
AGO1	serdemetan	-0.0505237	0.229853	26523
AGO1	sildenafil	0.0482703	0.692075	26523
AGO1	silmitasertib	-0.0305282	0.740854	26523
AGO1	simvastatin	-0.050193	0.398399	26523
AGO1	sirolimus	-0.0120944	0.787319	26523
AGO1	sitagliptin	0.133666	0.997718	26523
AGO1	skepinone-L	-0.151971	0.0121116	26523
AGO1	sorafenib	-0.0752762	0.0824923	26523
AGO1	sotrastaurin	-0.0796011	0.0938758	26523
AGO1	spautin-1	-0.0278931	0.604276	26523
AGO1	staurosporine	0.0628396	0.653596	26523
AGO1	sunitinib	-0.0889884	0.0272499	26523
AGO1	tacedinaline	-0.133058	0.00387406	26523
AGO1	tacrolimus	-0.0287968	0.543874	26523
AGO1	tamatinib	0.00199307	0.986389	26523
AGO1	tamoxifen	-0.0194701	0.812889	26523
AGO1	tandutinib	-0.0499295	0.277577	26523
AGO1	tanespimycin	0.0231308	0.695323	26523
AGO1	temozolomide	0.00975284	0.91039	26523
AGO1	temsirolimus	-0.0303746	0.670789	26523
AGO1	teniposide	-0.0418658	0.47207	26523
AGO1	thalidomide	-0.039691	0.861173	26523
AGO1	tigecycline	0.0592111	0.351841	26523
AGO1	tipifarnib-P1	-0.11743	0.00272416	26523
AGO1	tipifarnib-P2	-0.0190451	0.76566	26523
AGO1	tivantinib	-0.232971	2.0896e-05	26523
AGO1	tivozanib	-0.0283795	0.600704	26523
AGO1	topotecan	-0.115386	0.00218964	26523
AGO1	tosedostat	-0.0925721	0.0286858	26523
AGO1	tozasertib	-0.118611	0.507353	26523
AGO1	trametinib	0.0573323	0.480806	26523
AGO1	tretinoin	-0.0383546	0.384607	26523
AGO1	triazolothiadiazine	-0.121416	0.00113766	26523
AGO1	trifluoperazine	-0.0716537	0.149181	26523
AGO1	triptolide	-0.0203564	0.635786	26523
AGO1	tubastatin A	-0.0193374	0.790749	26523
AGO1	valdecoxib	-0.0944329	0.0189139	26523
AGO1	vandetanib	0.0296973	0.603615	26523
AGO1	veliparib	-0.0413413	0.613855	26523
AGO1	vemurafenib	0.0331402	0.589444	26523
AGO1	vincristine	-0.153236	2.735e-05	26523
AGO1	vorapaxar	-0.030914	0.550064	26523
AGO1	vorinostat	-0.147178	0.000108609	26523
AGO1	zebularine	-0.0770442	0.0550093	26523
AGO3	16-beta-bromoandrosterone	-0.0518813	0.293315	192669
AGO3	1S,3R-RSL-3	-0.125675	0.00139336	192669
AGO3	3-Cl-AHPC	-0.199026	1.0755e-07	192669
AGO3	968	-0.00843087	0.998787	192669
AGO3	A-804598	-0.106051	0.407552	192669
AGO3	AA-COCF3	-0.155031	0.000131235	192669
AGO3	ABT-199	-0.0725068	0.200277	192669
AGO3	ABT-737	-0.132897	0.00169116	192669
AGO3	AC55649	-0.00802634	0.96628	192669
AGO3	AGK-2	-0.0499392	0.895833	192669
AGO3	AM-580	-0.089371	0.064791	192669
AGO3	AT-406	-0.0530916	0.618601	192669
AGO3	AT13387	-0.197749	0.000518216	192669
AGO3	AT7867	-0.176661	5.80351e-06	192669
AGO3	AZ-3146	-0.0865039	0.038021	192669
AGO3	AZD1480	-0.125107	0.0642384	192669
AGO3	AZD4547	-0.116487	0.00818313	192669
AGO3	AZD6482	-0.0495855	0.399647	192669
AGO3	AZD7545	-0.049987	0.264942	192669
AGO3	AZD7762	-0.202675	5.19482e-08	192669
AGO3	AZD8055	-0.0406974	0.333584	192669
AGO3	B02	-0.218066	1.89621e-08	192669
AGO3	BCL-LZH-4	-0.0199435	0.943177	192669
AGO3	BEC	-0.0954049	0.999979	192669
AGO3	BI-2536	-0.208244	1.08127e-08	192669
AGO3	BIBR-1532	-0.206602	8.65419e-07	192669
AGO3	BIRB-796	-0.101191	0.0214948	192669
AGO3	BIX-01294	-0.148759	0.000104634	192669
AGO3	BMS-195614	-0.055174	0.368508	192669
AGO3	BMS-270394	-0.0854881	0.0542609	192669
AGO3	BMS-345541	-0.107741	0.00591967	192669
AGO3	BMS-536924	-0.0260025	0.674555	192669
AGO3	BMS-754807	-0.0293679	0.564224	192669
AGO3	BRD-A02303741	-0.0232119	0.706739	192669
AGO3	BRD-A05715709	-0.0230345	0.894509	192669
AGO3	BRD-A71883111	-0.0888934	0.0372899	192669
AGO3	BRD-A86708339	-0.109698	0.0678821	192669
AGO3	BRD-A94377914	-0.118242	0.0349533	192669
AGO3	BRD-K01737880	-0.24576	0.170982	192669
AGO3	BRD-K02251932	-0.0906695	0.0612162	192669
AGO3	BRD-K02492147	-0.0160392	0.821482	192669
AGO3	BRD-K04800985	0.0242612	0.99881	192669
AGO3	BRD-K09344309	0.029303	0.974045	192669
AGO3	BRD-K09587429	0.0456598	0.49017	192669
AGO3	BRD-K11533227	-0.0643641	0.147562	192669
AGO3	BRD-K13999467	-0.155564	0.00013105	192669
AGO3	BRD-K14844214	-0.04694	0.527984	192669
AGO3	BRD-K16147474	0.0297246	0.947374	192669
AGO3	BRD-K17060750	0.0342334	0.53166	192669
AGO3	BRD-K19103580	-0.0740632	0.124567	192669
AGO3	BRD-K24690302	-0.0797981	0.0600666	192669
AGO3	BRD-K26531177	-0.112572	0.00573787	192669
AGO3	BRD-K27224038	-0.132453	0.523668	192669
AGO3	BRD-K27986637	-0.126295	0.371687	192669
AGO3	BRD-K28456706	-0.0732845	0.0818499	192669
AGO3	BRD-K29086754	0.00799203	0.97978	192669
AGO3	BRD-K29313308	-0.0689164	0.110196	192669
AGO3	BRD-K30019337	-0.1398	0.541242	192669
AGO3	BRD-K30748066	-0.196669	0.257577	192669
AGO3	BRD-K33199242	0.0134899	0.984762	192669
AGO3	BRD-K33514849	0.145429	0.999288	192669
AGO3	BRD-K34099515	-0.0298937	0.98095	192669
AGO3	BRD-K34222889	-0.231813	3.61314e-10	192669
AGO3	BRD-K34485477	-0.0329361	0.998562	192669
AGO3	BRD-K35604418	-0.172168	8.19726e-06	192669
AGO3	BRD-K37390332	0.0414484	0.846185	192669
AGO3	BRD-K41334119	-0.0808955	0.895261	192669
AGO3	BRD-K41597374	-0.138371	0.00040017	192669
AGO3	BRD-K42260513	-0.0550904	0.991919	192669
AGO3	BRD-K44224150	0.0545864	0.994574	192669
AGO3	BRD-K45681478	-0.0284299	0.567475	192669
AGO3	BRD-K48334597	-0.158941	0.12538	192669
AGO3	BRD-K48477130	0.0278074	0.899794	192669
AGO3	BRD-K49290616	-0.0692169	0.860397	192669
AGO3	BRD-K50799972	-0.0178102	0.841602	192669
AGO3	BRD-K51490254	-0.059956	0.164943	192669
AGO3	BRD-K51831558	-0.0704841	0.325492	192669
AGO3	BRD-K52037352	-0.0721373	0.24565	192669
AGO3	BRD-K55116708	-0.130569	0.00213304	192669
AGO3	BRD-K61166597	-0.143015	0.000284329	192669
AGO3	BRD-K63431240	-0.0662937	0.129367	192669
AGO3	BRD-K64610608	-0.00338965	0.987	192669
AGO3	BRD-K66453893	-0.230287	5.22275e-10	192669
AGO3	BRD-K66532283	-0.152524	0.000108508	192669
AGO3	BRD-K70511574	-0.215418	7.03329e-09	192669
AGO3	BRD-K71781559	0.0129277	0.996572	192669
AGO3	BRD-K75293299	0.00135012	0.996862	192669
AGO3	BRD-K78574327	-0.0962591	0.959965	192669
AGO3	BRD-K80183349	-0.0861423	0.0305502	192669
AGO3	BRD-K84807411	-0.138399	0.546456	192669
AGO3	BRD-K85133207	-0.0279406	0.562037	192669
AGO3	BRD-K86535717	-0.0357245	0.933221	192669
AGO3	BRD-K88742110	-0.112912	0.00562731	192669
AGO3	BRD-K90370028	-0.0981178	0.775286	192669
AGO3	BRD-K92856060	-0.160802	5.6135e-05	192669
AGO3	BRD-K96431673	-0.0988742	0.985799	192669
AGO3	BRD-K96970199	-0.0999591	0.998764	192669
AGO3	BRD-K97651142	-0.0815049	0.0519529	192669
AGO3	BRD-K99006945	0.0922459	0.193754	192669
AGO3	BRD-M00053801	-0.0792322	0.40063	192669
AGO3	BRD1378	-0.0531696	0.609327	192669
AGO3	BRD1812	-0.175075	6.38607e-06	192669
AGO3	BRD1835	-0.0847141	0.0671953	192669
AGO3	BRD4132	-0.0875985	0.140006	192669
AGO3	BRD5468	-0.00778968	0.952723	192669
AGO3	BRD6340	-0.178292	4.39461e-06	192669
AGO3	BRD8899	0.00608079	0.964593	192669
AGO3	BRD8958	0.0410155	0.982209	192669
AGO3	BRD9647	-0.0658598	0.189959	192669
AGO3	BRD9876	-0.0621819	0.305218	192669
AGO3	BYL-719	-0.028101	0.725792	192669
AGO3	Bax channel blocker	-0.0670578	0.138598	192669
AGO3	C6-ceramide	0.0118046	0.941535	192669
AGO3	CAL-101	-0.022404	0.760185	192669
AGO3	CAY10576	0.00345856	0.973495	192669
AGO3	CAY10594	-0.025203	0.706829	192669
AGO3	CAY10618	-0.180889	1.76124e-06	192669
AGO3	CBB-1007	-0.0740037	0.635003	192669
AGO3	CCT036477	-0.178071	2.76188e-06	192669
AGO3	CD-1530	-0.0470136	0.405485	192669
AGO3	CD-437	-0.239313	1.05137e-10	192669
AGO3	CHIR-99021	-0.117572	0.0040998	192669
AGO3	CHM-1	-0.16339	1.2474e-05	192669
AGO3	CI-976	-0.0194751	0.919859	192669
AGO3	CID-5951923	0.0495726	0.563824	192669
AGO3	CIL41	-0.222088	0.000460012	192669
AGO3	CIL55	-0.0472494	0.845223	192669
AGO3	CIL55A	-0.0381441	0.565511	192669
AGO3	CIL56	-0.165014	0.00453911	192669
AGO3	CIL70	-0.20944	0.000119449	192669
AGO3	COL-3	-0.155066	0.000578723	192669
AGO3	CR-1-31B	-0.231515	2.32293e-10	192669
AGO3	Ch-55	-0.0756861	0.105425	192669
AGO3	Compound 1541A	-0.0582537	0.341957	192669
AGO3	Compound 23 citrate	-0.106902	0.00664956	192669
AGO3	Compound 7d-cis	-0.150855	0.000328258	192669
AGO3	DBeQ	-0.130258	0.00191923	192669
AGO3	DNMDP	0.0135553	0.881705	192669
AGO3	ELCPK	-0.160866	0.00569634	192669
AGO3	ETP-46464	-0.0898017	0.088266	192669
AGO3	EX-527	-0.0189192	0.898596	192669
AGO3	FGIN-1-27	0.0102336	0.952499	192669
AGO3	FQI-1	-0.162309	0.00280373	192669
AGO3	FQI-2	-0.204031	2.98727e-08	192669
AGO3	FSC231	0.0294826	0.99945	192669
AGO3	GANT-61	-0.05739	0.323097	192669
AGO3	GDC-0879	0.119263	0.0106804	192669
AGO3	GDC-0941	-0.0264692	0.604363	192669
AGO3	GMX-1778	-0.145438	0.000214933	192669
AGO3	GSK-3 inhibitor IX	-0.10784	0.00965166	192669
AGO3	GSK-J4	-0.184789	0.245597	192669
AGO3	GSK1059615	-0.0902558	0.702299	192669
AGO3	GSK2636771	0.00292449	0.985574	192669
AGO3	GSK4112	-0.0115133	0.8535	192669
AGO3	GSK461364	-0.205971	3.44317e-08	192669
AGO3	GSK525762A	-0.093169	0.0150231	192669
AGO3	GW-405833	-0.112829	0.00350624	192669
AGO3	GW-843682X	-0.151936	0.000133311	192669
AGO3	HBX-41108	-0.128685	0.0128998	192669
AGO3	HC-067047	-0.0609319	0.307091	192669
AGO3	HLI 373	-0.108931	0.00766122	192669
AGO3	I-BET151	-0.108267	0.00407951	192669
AGO3	IC-87114	0.00819877	0.934947	192669
AGO3	IPR-456	0.00231467	0.99203	192669
AGO3	ISOX	-0.17303	4.34827e-06	192669
AGO3	IU1	-0.0291025	0.781852	192669
AGO3	JQ-1	-0.156151	3.1012e-05	192669
AGO3	JW-480	-0.0105574	0.961157	192669
AGO3	JW-55	-0.0192825	0.901491	192669
AGO3	JW-74	-0.103608	0.170755	192669
AGO3	KH-CB19	-0.00832593	0.952238	192669
AGO3	KHS101	-0.107109	0.0101694	192669
AGO3	KPT185	-0.236858	4.9816e-08	192669
AGO3	KU 0060648	-0.114068	0.00423605	192669
AGO3	KU-0063794	-0.0527321	0.209814	192669
AGO3	KU-55933	-0.127127	0.00219666	192669
AGO3	KU-60019	-0.165208	1.5532e-05	192669
AGO3	KW-2449	-0.139563	0.000226305	192669
AGO3	KX2-391	-0.203877	5.08196e-08	192669
AGO3	Ki8751	-0.0960031	0.0246152	192669
AGO3	Ko-143	-0.0903786	0.0246744	192669
AGO3	L-685458	-0.00934809	0.905519	192669
AGO3	LE-135	-0.179556	1.6046e-05	192669
AGO3	LRRK2-IN-1	-0.14477	0.00143863	192669
AGO3	LY-2157299	-0.000456465	0.999113	192669
AGO3	LY-2183240	-0.247821	1.35862e-11	192669
AGO3	MG-132	-0.177322	0.0175729	192669
AGO3	MGCD-265	-0.154742	5.2786e-05	192669
AGO3	MI-1	0.0108776	0.927298	192669
AGO3	MI-2	-0.13605	0.035418	192669
AGO3	MK-0752	0.00848186	0.928763	192669
AGO3	MK-1775	-0.19435	3.10428e-07	192669
AGO3	MK-2206	-0.0857459	0.046055	192669
AGO3	ML006	0.0102267	0.874793	192669
AGO3	ML029	-0.117889	0.00555221	192669
AGO3	ML031	-0.153065	0.00026039	192669
AGO3	ML050	-0.141223	0.000562817	192669
AGO3	ML083	0.00818437	0.958989	192669
AGO3	ML162	-0.157154	6.8142e-05	192669
AGO3	ML203	-0.00944565	0.886668	192669
AGO3	ML210	-0.132515	0.000891172	192669
AGO3	ML239	-0.217313	2.44385e-08	192669
AGO3	ML258	-0.0423507	0.696095	192669
AGO3	ML311	-0.227043	5.27415e-10	192669
AGO3	ML312	0.0830073	0.961818	192669
AGO3	ML320	-0.0507006	0.292027	192669
AGO3	ML334 diastereomer	0.0154489	0.87194	192669
AGO3	MLN2238	-0.0975379	0.0128856	192669
AGO3	MLN2480	-0.0787819	0.416043	192669
AGO3	MST-312	-0.176259	3.44825e-06	192669
AGO3	Mdivi-1	-0.10696	0.00937029	192669
AGO3	Merck60	-0.160348	1.876e-05	192669
AGO3	N9-isopropylolomoucine	-0.132875	0.000906416	192669
AGO3	NPC-26	-0.0480886	0.653375	192669
AGO3	NSC 74859	-0.0314377	0.584578	192669
AGO3	NSC19630	-0.108314	0.0244152	192669
AGO3	NSC23766	-0.164442	2.7382e-05	192669
AGO3	NSC30930	0.0366138	0.631934	192669
AGO3	NSC48300	-0.199177	1.19798e-07	192669
AGO3	NSC632839	-0.228868	7.1613e-10	192669
AGO3	NSC95397	-0.0974817	0.0179381	192669
AGO3	NVP-231	-0.164194	1.4858e-05	192669
AGO3	NVP-ADW742	-0.0289856	0.559784	192669
AGO3	NVP-BEZ235	-0.147787	0.00222013	192669
AGO3	NVP-BSK805	-0.134604	0.000555218	192669
AGO3	NVP-TAE684	-0.0759478	0.098996	192669
AGO3	O-6-benzylguanine	-0.105251	0.360502	192669
AGO3	OSI-027	-0.0962996	0.0207419	192669
AGO3	OSI-930	-0.191519	5.89491e-06	192669
AGO3	PAC-1	-0.1649	2.2939e-05	192669
AGO3	PD 153035	-0.0393457	0.540624	192669
AGO3	PD318088	0.0996479	0.0237405	192669
AGO3	PDMP	-0.104475	0.0124309	192669
AGO3	PF-184	-0.201221	1.31398e-07	192669
AGO3	PF-3758309	-0.186252	0.0007224	192669
AGO3	PF-4800567 hydrochloride	0.0214101	0.999586	192669
AGO3	PF-543	-0.0875876	0.0529777	192669
AGO3	PF-573228	-0.127959	0.00100113	192669
AGO3	PF-750	-0.0713154	0.131752	192669
AGO3	PHA-793887	-0.194801	1.37566e-07	192669
AGO3	PI-103	-0.134851	0.000766942	192669
AGO3	PIK-93	-0.0967767	0.0186729	192669
AGO3	PL-DI	-0.209114	2.48992e-08	192669
AGO3	PLX-4720	-0.0377029	0.633516	192669
AGO3	PRIMA-1	-0.104577	0.00822055	192669
AGO3	PRIMA-1-Met	-0.0351503	0.657747	192669
AGO3	PRL-3 inhibitor I	-0.0223539	0.88738	192669
AGO3	PX-12	-0.193233	2.56609e-07	192669
AGO3	PYR-41	-0.0700744	0.178879	192669
AGO3	QS-11	-0.135005	0.561684	192669
AGO3	QW-BI-011	-0.132584	0.136395	192669
AGO3	R428	-0.137356	0.00474634	192669
AGO3	RAF265	-0.118286	0.0194857	192669
AGO3	RG-108	-0.109928	0.00928665	192669
AGO3	RITA	-0.0360213	0.422168	192669
AGO3	RO4929097	0.00108541	0.992643	192669
AGO3	Repligen 136	-0.0943865	0.0267152	192669
AGO3	SB-225002	-0.25185	3.73984e-12	192669
AGO3	SB-431542	0.0128397	0.925816	192669
AGO3	SB-525334	0.0219356	0.717303	192669
AGO3	SB-743921	-0.159851	1.4902e-05	192669
AGO3	SCH-529074	-0.0847161	0.0660072	192669
AGO3	SCH-79797	-0.15256	6.4161e-05	192669
AGO3	SGX-523	-0.0297539	0.659682	192669
AGO3	SID 26681509	-0.240633	8.06786e-09	192669
AGO3	SJ-172550	-0.00598921	0.973546	192669
AGO3	SKI-II	-0.154814	0.000193174	192669
AGO3	SMER-3	-0.129365	0.00299252	192669
AGO3	SN-38	-0.224117	6.86568e-08	192669
AGO3	SNS-032	-0.159532	7.2004e-05	192669
AGO3	SNX-2112	-0.129482	0.000535233	192669
AGO3	SR-II-138A	-0.241368	2.32794e-11	192669
AGO3	SR1001	-0.0554255	0.421264	192669
AGO3	SR8278	0.00977438	0.982788	192669
AGO3	SRT-1720	-0.074204	0.0980384	192669
AGO3	STF-31	-0.179134	3.91628e-06	192669
AGO3	SU11274	-0.0822773	0.0432431	192669
AGO3	SZ4TA2	-0.0648904	0.572942	192669
AGO3	StemRegenin 1	-0.180366	3.32033e-06	192669
AGO3	TG-100-115	-0.107433	0.0219134	192669
AGO3	TG-101348	-0.180365	3.02212e-06	192669
AGO3	TGX-221	-0.0412336	0.59047	192669
AGO3	TPCA-1	-0.103919	0.00816243	192669
AGO3	TW-37	-0.128948	0.00120257	192669
AGO3	UNC0321	-0.0579997	0.566035	192669
AGO3	UNC0638	-0.0801311	0.0602945	192669
AGO3	VAF-347	0.0755606	0.225885	192669
AGO3	VER-155008	-0.0567591	0.18806	192669
AGO3	VU0155056	-0.00960157	0.986131	192669
AGO3	WAY-362450	-0.017337	0.998521	192669
AGO3	WP1130	-0.184289	2.10302e-06	192669
AGO3	WZ4002	-0.0819328	0.216805	192669
AGO3	WZ8040	-0.100504	0.0370007	192669
AGO3	XL765	-0.0735999	0.178795	192669
AGO3	YK 4-279	-0.214152	6.61594e-09	192669
AGO3	YM-155	-0.216763	6.21716e-07	192669
AGO3	ZSTK474	-0.0438678	0.432041	192669
AGO3	abiraterone	-0.118092	0.360698	192669
AGO3	afatinib	-0.0664147	0.160299	192669
AGO3	alisertib	-0.177811	2.53312e-06	192669
AGO3	alvocidib	-0.214316	0.000132949	192669
AGO3	apicidin	-0.187154	4.19229e-07	192669
AGO3	austocystin D	-0.00917565	0.871556	192669
AGO3	avicin D	-0.10394	0.200424	192669
AGO3	avrainvillamide	-0.0952888	0.0507795	192669
AGO3	axitinib	-0.161284	2.1121e-05	192669
AGO3	azacitidine	-0.00912395	0.873595	192669
AGO3	bafilomycin A1	0.0278334	0.976287	192669
AGO3	barasertib	-0.133052	0.000585385	192669
AGO3	bardoxolone methyl	-0.245406	1.02425e-09	192669
AGO3	belinostat	-0.163713	0.00296668	192669
AGO3	bendamustine	-0.0941332	0.027258	192669
AGO3	betulinic acid	0.0408474	0.804374	192669
AGO3	bexarotene	-0.0718083	0.0985928	192669
AGO3	birinapant	-0.0599459	0.335937	192669
AGO3	blebbistatin	0.0576626	0.931739	192669
AGO3	bleomycin A2	-0.127003	0.00845179	192669
AGO3	bortezomib	-0.104026	0.00853978	192669
AGO3	bosutinib	-0.0844244	0.0396704	192669
AGO3	brefeldin A	-0.0916558	0.0366993	192669
AGO3	brivanib	-0.0624423	0.131298	192669
AGO3	cabozantinib	-0.0953028	0.0362052	192669
AGO3	canertinib	-0.0719849	0.1162	192669
AGO3	cediranib	-0.0794563	0.482322	192669
AGO3	ceranib-2	-0.248372	9.38038e-12	192669
AGO3	cerulenin	-0.223316	2.51956e-09	192669
AGO3	chlorambucil	-0.186287	9.46814e-07	192669
AGO3	ciclopirox	-0.142366	0.000133836	192669
AGO3	ciclosporin	-0.0583287	0.284439	192669
AGO3	cimetidine	-0.0155658	0.99519	192669
AGO3	clofarabine	-0.16986	4.29603e-06	192669
AGO3	crizotinib	-0.134074	0.00050508	192669
AGO3	cucurbitacin I	-0.147944	0.000182299	192669
AGO3	curcumin	-0.172757	5.01258e-06	192669
AGO3	cyanoquinoline 11	-0.107265	0.182824	192669
AGO3	cyclophosphamide	0.00330498	0.999427	192669
AGO3	cytarabine hydrochloride	-0.149818	6.0137e-05	192669
AGO3	cytochalasin B	-0.100334	0.0345298	192669
AGO3	dabrafenib	-0.0447278	0.587389	192669
AGO3	dacarbazine	-0.148197	0.000110192	192669
AGO3	daporinad	-0.180915	1.65e-05	192669
AGO3	darinaparsin	-0.0885717	0.169805	192669
AGO3	dasatinib	-0.0985445	0.0239447	192669
AGO3	decitabine	-0.16621	7.81097e-06	192669
AGO3	dexamethasone	-0.0328538	0.46913	192669
AGO3	dinaciclib	-0.227393	3.3722e-05	192669
AGO3	docetaxel	-0.254874	6.32643e-06	192669
AGO3	doxorubicin	-0.213118	5.00685e-09	192669
AGO3	elocalcitol	-0.0734639	0.0632471	192669
AGO3	entinostat	-0.103532	0.00762165	192669
AGO3	epigallocatechin-3-monogallate	-0.0819562	0.068543	192669
AGO3	erastin	-0.160711	5.8193e-05	192669
AGO3	erismodegib	-0.0667674	0.357681	192669
AGO3	erlotinib	0.0257776	0.616997	192669
AGO3	etomoxir	-0.0426501	0.948445	192669
AGO3	etoposide	-0.187799	4.42713e-07	192669
AGO3	fingolimod	-0.132084	0.000711822	192669
AGO3	fluorouracil	-0.0788258	0.0442472	192669
AGO3	fluvastatin	-0.170716	9.8709e-05	192669
AGO3	foretinib	-0.1151	0.00480878	192669
AGO3	fulvestrant	-0.182906	0.532465	192669
AGO3	fumonisin B1	-0.0555163	0.338464	192669
AGO3	gefitinib	0.00527203	0.941465	192669
AGO3	gemcitabine	-0.2301	2.73969e-09	192669
AGO3	gossypol	-0.158409	5.7927e-05	192669
AGO3	hyperforin	-0.071517	0.357389	192669
AGO3	ibrutinib	-0.0734489	0.203238	192669
AGO3	ifosfamide	0.0337748	0.882918	192669
AGO3	imatinib	-0.092447	0.0273582	192669
AGO3	importazole	-0.0283456	0.681671	192669
AGO3	indisulam	-0.207015	7.07976e-08	192669
AGO3	isoevodiamine	-0.232	3.25825e-10	192669
AGO3	isoliquiritigenin	-0.0413793	0.665901	192669
AGO3	isonicotinohydroxamic acid	0.0530824	0.969888	192669
AGO3	istradefylline	-0.0821149	0.573695	192669
AGO3	itraconazole	-0.0625229	0.351758	192669
AGO3	lapatinib	-0.0343623	0.481403	192669
AGO3	lenvatinib	-0.145554	0.000395624	192669
AGO3	leptomycin B	-0.165856	6.57405e-06	192669
AGO3	linifanib	-0.131759	0.000591836	192669
AGO3	linsitinib	-0.0285602	0.548113	192669
AGO3	lomeguatrib	-0.0457627	0.424133	192669
AGO3	lovastatin	-0.110417	0.0152748	192669
AGO3	manumycin A	-0.234912	2.18614e-10	192669
AGO3	marinopyrrole A	-0.112193	0.0263167	192669
AGO3	masitinib	-0.148445	0.000208978	192669
AGO3	methotrexate	-0.0853922	0.0393631	192669
AGO3	methylstat	-0.210156	4.71634e-06	192669
AGO3	mitomycin	-0.167196	9.56556e-06	192669
AGO3	momelotinib	-0.182624	3.63805e-06	192669
AGO3	myricetin	-0.00645215	0.963982	192669
AGO3	myriocin	0.0410566	0.937086	192669
AGO3	nakiterpiosin	-0.210542	1.6802e-08	192669
AGO3	narciclasine	-0.232319	5.51255e-10	192669
AGO3	navitoclax	-0.100375	0.0153629	192669
AGO3	necrostatin-1	-0.147433	0.000789182	192669
AGO3	necrostatin-7	-0.0887095	0.0440726	192669
AGO3	necrosulfonamide	-0.215029	2.57306e-06	192669
AGO3	nelarabine	0.0634457	0.738879	192669
AGO3	neopeltolide	-0.102652	0.279455	192669
AGO3	neratinib	-0.058882	0.184794	192669
AGO3	neuronal differentiation inducer III	-0.143438	0.000167468	192669
AGO3	niclosamide	-0.137366	0.000798719	192669
AGO3	nilotinib	-0.0110689	0.925009	192669
AGO3	nintedanib	-0.0541831	0.320601	192669
AGO3	nutlin-3	-0.0174317	0.701539	192669
AGO3	obatoclax	-0.200807	7.89149e-08	192669
AGO3	olaparib	-0.184577	1.34046e-06	192669
AGO3	oligomycin A	-0.0481466	0.248007	192669
AGO3	omacetaxine mepesuccinate	-0.22484	3.50509e-07	192669
AGO3	ouabain	-0.178217	1.88049e-06	192669
AGO3	paclitaxel	-0.231768	5.33059e-10	192669
AGO3	palmostatin B	0.0085548	0.955233	192669
AGO3	pandacostat	-0.0175052	0.737979	192669
AGO3	panobinostat	-0.155924	2.9618e-05	192669
AGO3	parbendazole	-0.209591	9.20807e-09	192669
AGO3	parthenolide	-0.0464012	0.431516	192669
AGO3	pazopanib	-0.178378	3.35039e-06	192669
AGO3	pevonedistat	-0.140673	0.000324669	192669
AGO3	phloretin	-0.172916	6.3619e-06	192669
AGO3	pifithrin-alpha	-0.0928076	0.084486	192669
AGO3	pifithrin-mu	-0.105738	0.00737758	192669
AGO3	piperlongumine	-0.209392	1.46243e-08	192669
AGO3	pitstop2	-0.0624003	0.733894	192669
AGO3	pluripotin	-0.0520634	0.299757	192669
AGO3	procarbazine	0.0687275	0.66828	192669
AGO3	prochlorperazine	-0.0554004	0.24019	192669
AGO3	purmorphamine	-0.0632118	0.18276	192669
AGO3	pyrazolanthrone	-0.0763836	0.108703	192669
AGO3	quizartinib	-0.0818774	0.138493	192669
AGO3	regorafenib	-0.0943132	0.046606	192669
AGO3	rigosertib	-0.198903	1.67403e-07	192669
AGO3	ruxolitinib	-0.0851591	0.0405544	192669
AGO3	salermide	-0.0723748	0.42716	192669
AGO3	saracatinib	-0.0175202	0.766321	192669
AGO3	selumetinib	0.105285	0.0189799	192669
AGO3	semagacestat	-0.0237894	0.891385	192669
AGO3	serdemetan	-0.0859975	0.0348132	192669
AGO3	sildenafil	-0.0407485	0.743535	192669
AGO3	silmitasertib	-0.0739183	0.34539	192669
AGO3	simvastatin	-0.0705759	0.208254	192669
AGO3	sirolimus	-0.12229	0.00169695	192669
AGO3	sitagliptin	0.0173238	0.997718	192669
AGO3	skepinone-L	-0.226905	0.000120408	192669
AGO3	sorafenib	-0.0949605	0.0260069	192669
AGO3	sotrastaurin	-0.0408589	0.410113	192669
AGO3	spautin-1	-0.0882956	0.0604942	192669
AGO3	staurosporine	-0.0965798	0.449149	192669
AGO3	sunitinib	-0.105286	0.00825167	192669
AGO3	tacedinaline	-0.123423	0.00765728	192669
AGO3	tacrolimus	-0.0970616	0.0210748	192669
AGO3	tamatinib	-0.0602008	0.435441	192669
AGO3	tamoxifen	-0.0686222	0.270261	192669
AGO3	tandutinib	-0.0968827	0.0246361	192669
AGO3	tanespimycin	-0.00604212	0.929839	192669
AGO3	temozolomide	-0.0401749	0.552869	192669
AGO3	temsirolimus	-0.153878	0.00869309	192669
AGO3	teniposide	-0.196071	0.000199378	192669
AGO3	thalidomide	-0.0956605	0.551338	192669
AGO3	tigecycline	-0.0212883	0.758754	192669
AGO3	tipifarnib-P1	-0.120493	0.00208163	192669
AGO3	tipifarnib-P2	-0.108243	0.0514035	192669
AGO3	tivantinib	-0.309822	7.66361e-09	192669
AGO3	tivozanib	-0.0790175	0.0910838	192669
AGO3	topotecan	-0.201627	3.89424e-08	192669
AGO3	tosedostat	-0.152517	0.000181226	192669
AGO3	tozasertib	-0.224467	0.163356	192669
AGO3	trametinib	0.119478	0.0895981	192669
AGO3	tretinoin	-0.0754809	0.0700548	192669
AGO3	triazolothiadiazine	-0.230318	2.28421e-10	192669
AGO3	trifluoperazine	-0.0196288	0.748489	192669
AGO3	triptolide	-0.0992162	0.0116143	192669
AGO3	tubastatin A	-0.0202321	0.780182	192669
AGO3	valdecoxib	-0.141864	0.00032552	192669
AGO3	vandetanib	-0.0139669	0.825973	192669
AGO3	veliparib	-0.0723218	0.314031	192669
AGO3	vemurafenib	0.0577554	0.300052	192669
AGO3	vincristine	-0.227178	2.61801e-10	192669
AGO3	vorapaxar	-0.126607	0.00386467	192669
AGO3	vorinostat	-0.141701	0.000198716	192669
AGO3	zebularine	-0.131341	0.000777311	192669
AGO4	16-beta-bromoandrosterone	-0.132531	0.00351608	192670
AGO4	1S,3R-RSL-3	-0.142475	0.000254939	192670
AGO4	3-Cl-AHPC	-0.122693	0.00139223	192670
AGO4	968	-0.037246	0.99209	192670
AGO4	A-804598	-0.0510614	0.751918	192670
AGO4	AA-COCF3	-0.148041	0.000269815	192670
AGO4	ABT-199	-0.164591	0.00173516	192670
AGO4	ABT-737	-0.206094	5.30503e-07	192670
AGO4	AC55649	-0.0974292	0.367811	192670
AGO4	AGK-2	-0.0466372	0.900753	192670
AGO4	AM-580	-0.0681897	0.176302	192670
AGO4	AT-406	-0.00905195	0.952781	192670
AGO4	AT13387	-0.105825	0.073324	192670
AGO4	AT7867	-0.188234	1.23786e-06	192670
AGO4	AZ-3146	-0.197891	4.83202e-07	192670
AGO4	AZD1480	-0.20374	0.00138423	192670
AGO4	AZD4547	-0.124744	0.00438874	192670
AGO4	AZD6482	-0.0296358	0.649206	192670
AGO4	AZD7545	-0.0417035	0.361303	192670
AGO4	AZD7762	-0.172042	4.53962e-06	192670
AGO4	AZD8055	-0.0574295	0.163539	192670
AGO4	B02	-0.182989	2.85162e-06	192670
AGO4	BCL-LZH-4	-0.0190606	0.946351	192670
AGO4	BEC	0.0154246	0.999979	192670
AGO4	BI-2536	-0.206639	1.41734e-08	192670
AGO4	BIBR-1532	-0.108162	0.012664	192670
AGO4	BIRB-796	-0.126368	0.00346133	192670
AGO4	BIX-01294	-0.237139	2.50454e-10	192670
AGO4	BMS-195614	-0.00949532	0.908432	192670
AGO4	BMS-270394	-0.0696086	0.125691	192670
AGO4	BMS-345541	-0.147621	0.000136966	192670
AGO4	BMS-536924	-0.0840388	0.090864	192670
AGO4	BMS-754807	-0.0948091	0.0285359	192670
AGO4	BRD-A02303741	-0.0149459	0.821199	192670
AGO4	BRD-A05715709	0.0383691	0.816565	192670
AGO4	BRD-A71883111	-0.155283	0.000141018	192670
AGO4	BRD-A86708339	-0.219216	0.000133609	192670
AGO4	BRD-A94377914	-0.267929	3.68569e-07	192670
AGO4	BRD-K01737880	-0.23564	0.194251	192670
AGO4	BRD-K02251932	-0.0796384	0.106268	192670
AGO4	BRD-K02492147	0.0189521	0.784776	192670
AGO4	BRD-K04800985	-0.0624972	0.99881	192670
AGO4	BRD-K09344309	0.108278	0.815543	192670
AGO4	BRD-K09587429	0.00891152	0.913901	192670
AGO4	BRD-K11533227	-0.0543894	0.226879	192670
AGO4	BRD-K13999467	-0.116894	0.00484899	192670
AGO4	BRD-K14844214	-0.0446136	0.554004	192670
AGO4	BRD-K16147474	-0.0282467	0.948874	192670
AGO4	BRD-K17060750	0.0868964	0.0699859	192670
AGO4	BRD-K19103580	-0.100094	0.0312792	192670
AGO4	BRD-K24690302	-0.122362	0.0028622	192670
AGO4	BRD-K26531177	-0.206168	1.65227e-07	192670
AGO4	BRD-K27224038	-0.0955667	0.689367	192670
AGO4	BRD-K27986637	-0.109311	0.453	192670
AGO4	BRD-K28456706	-0.166479	2.9282e-05	192670
AGO4	BRD-K29086754	-0.0106863	0.972768	192670
AGO4	BRD-K29313308	-0.09338	0.0263154	192670
AGO4	BRD-K30019337	-0.10744	0.674982	192670
AGO4	BRD-K30748066	-0.214805	0.210971	192670
AGO4	BRD-K33199242	0.0265058	0.968336	192670
AGO4	BRD-K33514849	-0.0772943	0.999288	192670
AGO4	BRD-K34099515	0.0740907	0.917024	192670
AGO4	BRD-K34222889	-0.275053	5.95381e-14	192670
AGO4	BRD-K34485477	-0.0549973	0.998562	192670
AGO4	BRD-K35604418	-0.168531	1.2842e-05	192670
AGO4	BRD-K37390332	-0.029294	0.912838	192670
AGO4	BRD-K41334119	-0.0790366	0.898442	192670
AGO4	BRD-K41597374	-0.143222	0.000241803	192670
AGO4	BRD-K42260513	0.0366347	0.994633	192670
AGO4	BRD-K44224150	0.0213304	0.996195	192670
AGO4	BRD-K45681478	-0.116448	0.00659905	192670
AGO4	BRD-K48334597	-0.120052	0.269282	192670
AGO4	BRD-K48477130	-0.0780363	0.69128	192670
AGO4	BRD-K49290616	-0.0326531	0.952161	192670
AGO4	BRD-K50799972	-0.0802057	0.21064	192670
AGO4	BRD-K51490254	-0.0958585	0.0223209	192670
AGO4	BRD-K51831558	-0.0417718	0.581499	192670
AGO4	BRD-K52037352	-0.0797634	0.192583	192670
AGO4	BRD-K55116708	-0.145793	0.000551646	192670
AGO4	BRD-K61166597	-0.198997	3.00156e-07	192670
AGO4	BRD-K63431240	-0.158706	8.4513e-05	192670
AGO4	BRD-K64610608	0.0304031	0.815959	192670
AGO4	BRD-K66453893	-0.234311	2.52313e-10	192670
AGO4	BRD-K66532283	-0.192091	8.49913e-07	192670
AGO4	BRD-K70511574	-0.254732	5.05256e-12	192670
AGO4	BRD-K71781559	0.0249181	0.993922	192670
AGO4	BRD-K75293299	-0.0512824	0.860552	192670
AGO4	BRD-K78574327	0.0161023	0.991202	192670
AGO4	BRD-K80183349	-0.183499	1.63703e-06	192670
AGO4	BRD-K84807411	-0.0748142	0.787251	192670
AGO4	BRD-K85133207	-0.114173	0.00737662	192670
AGO4	BRD-K86535717	0.0480128	0.901717	192670
AGO4	BRD-K88742110	-0.085481	0.0400675	192670
AGO4	BRD-K90370028	-0.108127	0.747949	192670
AGO4	BRD-K92856060	-0.213283	5.85613e-08	192670
AGO4	BRD-K96431673	0.0607246	0.9862	192670
AGO4	BRD-K96970199	-0.00651846	0.998764	192670
AGO4	BRD-K97651142	-0.0431967	0.326792	192670
AGO4	BRD-K99006945	0.0349134	0.660345	192670
AGO4	BRD-M00053801	-0.0601801	0.558485	192670
AGO4	BRD1378	-0.0348779	0.772552	192670
AGO4	BRD1812	-0.162618	2.977e-05	192670
AGO4	BRD1835	-0.0209388	0.704599	192670
AGO4	BRD4132	0.0267027	0.704761	192670
AGO4	BRD5468	-0.00963145	0.938165	192670
AGO4	BRD6340	-0.138837	0.000391852	192670
AGO4	BRD8899	-0.0114053	0.932196	192670
AGO4	BRD8958	-0.000299382	0.999972	192670
AGO4	BRD9647	-0.0315368	0.574637	192670
AGO4	BRD9876	-0.0280115	0.684226	192670
AGO4	BYL-719	-0.0101765	0.912192	192670
AGO4	Bax channel blocker	-0.180099	1.539e-05	192670
AGO4	C6-ceramide	0.00196721	0.990318	192670
AGO4	CAL-101	-0.0595813	0.309637	192670
AGO4	CAY10576	0.0677393	0.333204	192670
AGO4	CAY10594	-0.0841874	0.124907	192670
AGO4	CAY10618	-0.19191	3.61415e-07	192670
AGO4	CBB-1007	0.0102239	0.968847	192670
AGO4	CCT036477	-0.207632	3.57233e-08	192670
AGO4	CD-1530	-0.0465927	0.410472	192670
AGO4	CD-437	-0.168107	8.3132e-06	192670
AGO4	CHIR-99021	-0.145319	0.000319736	192670
AGO4	CHM-1	-0.181895	1.02632e-06	192670
AGO4	CI-976	0.0888022	0.438526	192670
AGO4	CID-5951923	0.0615118	0.45049	192670
AGO4	CIL41	-0.0727979	0.303099	192670
AGO4	CIL55	-0.143141	0.478962	192670
AGO4	CIL55A	-0.172391	0.00276987	192670
AGO4	CIL56	-0.069974	0.259958	192670
AGO4	CIL70	-0.136133	0.0157907	192670
AGO4	COL-3	-0.204631	4.17939e-06	192670
AGO4	CR-1-31B	-0.228197	4.2903e-10	192670
AGO4	Ch-55	-0.120906	0.00604561	192670
AGO4	Compound 1541A	-0.110128	0.0404392	192670
AGO4	Compound 23 citrate	-0.24733	6.54516e-11	192670
AGO4	Compound 7d-cis	-0.164712	8.0291e-05	192670
AGO4	DBeQ	-0.0636117	0.148771	192670
AGO4	DNMDP	0.00327081	0.973822	192670
AGO4	ELCPK	-0.193461	0.000722556	192670
AGO4	ETP-46464	-0.0996693	0.0557527	192670
AGO4	EX-527	0.0553764	0.624873	192670
AGO4	FGIN-1-27	0.0832899	0.519525	192670
AGO4	FQI-1	-0.215312	5.1728e-05	192670
AGO4	FQI-2	-0.216534	3.64648e-09	192670
AGO4	FSC231	-0.0192604	0.99945	192670
AGO4	GANT-61	-0.110263	0.032923	192670
AGO4	GDC-0879	-0.0311341	0.612042	192670
AGO4	GDC-0941	-0.093755	0.0307288	192670
AGO4	GMX-1778	-0.148151	0.00016051	192670
AGO4	GSK-3 inhibitor IX	-0.0768885	0.0713423	192670
AGO4	GSK-J4	-0.173511	0.279116	192670
AGO4	GSK1059615	-0.0130368	0.974041	192670
AGO4	GSK2636771	-0.0161582	0.900162	192670
AGO4	GSK4112	-0.117559	0.00924452	192670
AGO4	GSK461364	-0.244556	3.90509e-11	192670
AGO4	GSK525762A	-0.198221	9.07376e-08	192670
AGO4	GW-405833	-0.205076	4.74073e-08	192670
AGO4	GW-843682X	-0.185721	2.31801e-06	192670
AGO4	HBX-41108	-0.0935419	0.0825284	192670
AGO4	HC-067047	-0.0697287	0.229546	192670
AGO4	HLI 373	-0.190101	1.32407e-06	192670
AGO4	I-BET151	-0.206296	2.04624e-08	192670
AGO4	IC-87114	0.059581	0.349339	192670
AGO4	IPR-456	0.00364917	0.985976	192670
AGO4	ISOX	-0.275972	6.36349e-14	192670
AGO4	IU1	0.0119957	0.921404	192670
AGO4	JQ-1	-0.246482	1.78889e-11	192670
AGO4	JW-480	-0.0783406	0.652995	192670
AGO4	JW-55	0.130874	0.285474	192670
AGO4	JW-74	-0.15528	0.0314211	192670
AGO4	KH-CB19	0.039953	0.727156	192670
AGO4	KHS101	-0.0912304	0.0304236	192670
AGO4	KPT185	-0.279414	8.19957e-11	192670
AGO4	KU 0060648	-0.206025	9.06823e-08	192670
AGO4	KU-0063794	-0.0754685	0.0660812	192670
AGO4	KU-55933	-0.0890251	0.0363366	192670
AGO4	KU-60019	-0.150001	9.3802e-05	192670
AGO4	KW-2449	-0.186971	5.38568e-07	192670
AGO4	KX2-391	-0.225569	1.40072e-09	192670
AGO4	Ki8751	-0.166588	4.2937e-05	192670
AGO4	Ko-143	-0.165434	2.0532e-05	192670
AGO4	L-685458	0.00932698	0.905733	192670
AGO4	LE-135	-0.0677853	0.123418	192670
AGO4	LRRK2-IN-1	-0.285192	7.25929e-11	192670
AGO4	LY-2157299	0.0757478	0.751403	192670
AGO4	LY-2183240	-0.261502	8.44749e-13	192670
AGO4	MG-132	-0.127847	0.103239	192670
AGO4	MGCD-265	-0.170344	7.9246e-06	192670
AGO4	MI-1	-0.0155774	0.889123	192670
AGO4	MI-2	-0.147602	0.0212988	192670
AGO4	MK-0752	0.0608021	0.388339	192670
AGO4	MK-1775	-0.233185	5.64501e-10	192670
AGO4	MK-2206	-0.14032	0.000760976	192670
AGO4	ML006	-0.0607954	0.247966	192670
AGO4	ML029	-0.160521	0.000113712	192670
AGO4	ML031	-0.161731	0.000110461	192670
AGO4	ML050	-0.108781	0.00906415	192670
AGO4	ML083	0.0452439	0.706658	192670
AGO4	ML162	-0.1256	0.0017686	192670
AGO4	ML203	-0.0512782	0.33125	192670
AGO4	ML210	-0.15291	0.00011033	192670
AGO4	ML239	-0.123777	0.00234153	192670
AGO4	ML258	-0.0827382	0.391837	192670
AGO4	ML311	-0.222774	1.14382e-09	192670
AGO4	ML312	0.12474	0.95729	192670
AGO4	ML320	-0.079438	0.0803109	192670
AGO4	ML334 diastereomer	0.0756203	0.268742	192670
AGO4	MLN2238	-0.134525	0.000501775	192670
AGO4	MLN2480	-0.127878	0.128254	192670
AGO4	MST-312	-0.127131	0.000933583	192670
AGO4	Mdivi-1	-0.123989	0.00231939	192670
AGO4	Merck60	-0.213987	7.13647e-09	192670
AGO4	N9-isopropylolomoucine	-0.139214	0.000492339	192670
AGO4	NPC-26	0.0101182	0.954458	192670
AGO4	NSC 74859	-0.0474888	0.376247	192670
AGO4	NSC19630	-0.263543	5.82859e-09	192670
AGO4	NSC23766	-0.222161	8.99149e-09	192670
AGO4	NSC30930	0.106689	0.0991717	192670
AGO4	NSC48300	-0.219423	4.63651e-09	192670
AGO4	NSC632839	-0.189257	4.31378e-07	192670
AGO4	NSC95397	-0.230195	5.83757e-09	192670
AGO4	NVP-231	-0.192786	2.99327e-07	192670
AGO4	NVP-ADW742	-0.160079	0.000103616	192670
AGO4	NVP-BEZ235	-0.0819212	0.104175	192670
AGO4	NVP-BSK805	-0.216161	1.29637e-08	192670
AGO4	NVP-TAE684	-0.146893	0.000581195	192670
AGO4	O-6-benzylguanine	-0.121987	0.281487	192670
AGO4	OSI-027	-0.112022	0.00641307	192670
AGO4	OSI-930	-0.194058	4.38232e-06	192670
AGO4	PAC-1	-0.22423	5.00285e-09	192670
AGO4	PD 153035	-0.0368329	0.571013	192670
AGO4	PD318088	-0.0199741	0.729748	192670
AGO4	PDMP	-0.189268	2.57122e-06	192670
AGO4	PF-184	-0.165304	1.7591e-05	192670
AGO4	PF-3758309	-0.203742	0.000201531	192670
AGO4	PF-4800567 hydrochloride	0.00195917	0.999586	192670
AGO4	PF-543	-0.0940538	0.0363484	192670
AGO4	PF-573228	-0.238776	2.26998e-10	192670
AGO4	PF-750	-0.0438357	0.378926	192670
AGO4	PHA-793887	-0.236707	1.04098e-10	192670
AGO4	PI-103	-0.127102	0.00157483	192670
AGO4	PIK-93	-0.131492	0.00110064	192670
AGO4	PL-DI	-0.297147	6.77064e-16	192670
AGO4	PLX-4720	-0.00526353	0.961592	192670
AGO4	PRIMA-1	-0.264858	2.79849e-12	192670
AGO4	PRIMA-1-Met	-0.106289	0.116001	192670
AGO4	PRL-3 inhibitor I	-0.0196544	0.908614	192670
AGO4	PX-12	-0.322002	1.13159e-18	192670
AGO4	PYR-41	-0.0526173	0.328225	192670
AGO4	QS-11	-0.0489748	0.868464	192670
AGO4	QW-BI-011	-0.150566	0.0856135	192670
AGO4	R428	-0.235039	5.52752e-07	192670
AGO4	RAF265	-0.137384	0.00605653	192670
AGO4	RG-108	-0.143857	0.000489501	192670
AGO4	RITA	-0.133318	0.00093217	192670
AGO4	RO4929097	-0.00330379	0.973235	192670
AGO4	Repligen 136	-0.212151	1.5127e-07	192670
AGO4	SB-225002	-0.200125	4.79617e-08	192670
AGO4	SB-431542	0.00658396	0.967435	192670
AGO4	SB-525334	0.00834884	0.901494	192670
AGO4	SB-743921	-0.200779	3.87871e-08	192670
AGO4	SCH-529074	-0.0973065	0.0320033	192670
AGO4	SCH-79797	-0.147109	0.000119735	192670
AGO4	SGX-523	0.091806	0.0828337	192670
AGO4	SID 26681509	-0.117677	0.00695553	192670
AGO4	SJ-172550	-0.0607436	0.556228	192670
AGO4	SKI-II	-0.102996	0.0163457	192670
AGO4	SMER-3	-0.180381	2.3457e-05	192670
AGO4	SN-38	-0.146464	0.00059055	192670
AGO4	SNS-032	-0.191368	1.55225e-06	192670
AGO4	SNX-2112	-0.145118	9.7356e-05	192670
AGO4	SR-II-138A	-0.251757	2.8237e-12	192670
AGO4	SR1001	-0.0565006	0.409673	192670
AGO4	SR8278	0.105741	0.761537	192670
AGO4	SRT-1720	-0.0981006	0.0246002	192670
AGO4	STF-31	-0.159213	4.6204e-05	192670
AGO4	SU11274	-0.125723	0.00154086	192670
AGO4	SZ4TA2	-0.0238074	0.873909	192670
AGO4	StemRegenin 1	-0.156374	6.3339e-05	192670
AGO4	TG-100-115	-0.0901695	0.0605189	192670
AGO4	TG-101348	-0.216044	1.63546e-08	192670
AGO4	TGX-221	-0.0058032	0.959416	192670
AGO4	TPCA-1	-0.188286	6.57044e-07	192670
AGO4	TW-37	-0.112166	0.0051051	192670
AGO4	UNC0321	0.0383629	0.740338	192670
AGO4	UNC0638	-0.153634	0.000143831	192670
AGO4	VAF-347	0.183964	0.00129733	192670
AGO4	VER-155008	-0.152328	0.000167573	192670
AGO4	VU0155056	0.00818231	0.988275	192670
AGO4	WAY-362450	-0.00641805	0.998521	192670
AGO4	WP1130	-0.20766	7.61042e-08	192670
AGO4	WZ4002	-0.178685	0.0020605	192670
AGO4	WZ8040	-0.0871233	0.0761534	192670
AGO4	XL765	0.00406798	0.962661	192670
AGO4	YK 4-279	-0.249163	1.05831e-11	192670
AGO4	YM-155	-0.0948878	0.0402717	192670
AGO4	ZSTK474	-0.0534592	0.327375	192670
AGO4	abiraterone	0.0963903	0.475228	192670
AGO4	afatinib	-0.086497	0.0589513	192670
AGO4	alisertib	-0.207737	3.02685e-08	192670
AGO4	alvocidib	-0.209977	0.000185157	192670
AGO4	apicidin	-0.252684	4.118e-12	192670
AGO4	austocystin D	-0.0122624	0.825904	192670
AGO4	avicin D	-0.13222	0.0878902	192670
AGO4	avrainvillamide	-0.251678	3.0265e-08	192670
AGO4	axitinib	-0.220359	3.42649e-09	192670
AGO4	azacitidine	-0.0576327	0.232485	192670
AGO4	bafilomycin A1	-0.0701303	0.914717	192670
AGO4	barasertib	-0.25038	2.06232e-11	192670
AGO4	bardoxolone methyl	-0.176478	1.5167e-05	192670
AGO4	belinostat	-0.29214	3.80905e-08	192670
AGO4	bendamustine	-0.0946388	0.0263578	192670
AGO4	betulinic acid	0.0809488	0.579808	192670
AGO4	bexarotene	-0.073863	0.0885883	192670
AGO4	birinapant	-0.0437854	0.515263	192670
AGO4	blebbistatin	0.0762978	0.904353	192670
AGO4	bleomycin A2	-0.0431838	0.457502	192670
AGO4	bortezomib	-0.1434	0.000231797	192670
AGO4	bosutinib	-0.160261	5.3676e-05	192670
AGO4	brefeldin A	-0.134206	0.00162265	192670
AGO4	brivanib	-0.108098	0.00704154	192670
AGO4	cabozantinib	-0.0697526	0.140732	192670
AGO4	canertinib	-0.0828193	0.0660135	192670
AGO4	cediranib	-0.0658997	0.586533	192670
AGO4	ceranib-2	-0.233086	1.84146e-10	192670
AGO4	cerulenin	-0.221285	3.56723e-09	192670
AGO4	chlorambucil	-0.201326	1.04532e-07	192670
AGO4	ciclopirox	-0.205588	2.23625e-08	192670
AGO4	ciclosporin	-0.0358975	0.540198	192670
AGO4	cimetidine	-0.0692488	0.955144	192670
AGO4	clofarabine	-0.193491	1.40122e-07	192670
AGO4	crizotinib	-0.248113	2.97226e-11	192670
AGO4	cucurbitacin I	-0.189729	1.09605e-06	192670
AGO4	curcumin	-0.216295	7.58572e-09	192670
AGO4	cyanoquinoline 11	-0.0429352	0.666049	192670
AGO4	cyclophosphamide	-0.0204601	0.997412	192670
AGO4	cytarabine hydrochloride	-0.22306	1.27141e-09	192670
AGO4	cytochalasin B	-0.049523	0.35109	192670
AGO4	dabrafenib	-0.0920609	0.210376	192670
AGO4	dacarbazine	-0.162149	2.151e-05	192670
AGO4	daporinad	-0.162902	0.000118385	192670
AGO4	darinaparsin	-0.117433	0.0588274	192670
AGO4	dasatinib	0.0609208	0.196142	192670
AGO4	decitabine	-0.257048	1.6879e-12	192670
AGO4	dexamethasone	-0.0778815	0.0659022	192670
AGO4	dinaciclib	-0.234034	1.9111e-05	192670
AGO4	docetaxel	-0.190086	0.000999527	192670
AGO4	doxorubicin	-0.241726	2.48028e-11	192670
AGO4	elocalcitol	-0.116009	0.00281026	192670
AGO4	entinostat	-0.16888	8.61591e-06	192670
AGO4	epigallocatechin-3-monogallate	-0.124284	0.00401085	192670
AGO4	erastin	-0.142912	0.000384618	192670
AGO4	erismodegib	0.0636272	0.386046	192670
AGO4	erlotinib	-0.0107262	0.850652	192670
AGO4	etomoxir	0.00439483	0.998386	192670
AGO4	etoposide	-0.227099	7.25169e-10	192670
AGO4	fingolimod	-0.216022	1.47232e-08	192670
AGO4	fluorouracil	-0.12416	0.00123174	192670
AGO4	fluvastatin	0.0153359	0.813232	192670
AGO4	foretinib	-0.149955	0.000175029	192670
AGO4	fulvestrant	-0.087846	0.805166	192670
AGO4	fumonisin B1	-0.110962	0.0262221	192670
AGO4	gefitinib	-0.0555223	0.28227	192670
AGO4	gemcitabine	-0.210411	6.17599e-08	192670
AGO4	gossypol	-0.144677	0.000251585	192670
AGO4	hyperforin	0.0656899	0.405809	192670
AGO4	ibrutinib	-0.0620499	0.294213	192670
AGO4	ifosfamide	0.0298171	0.900505	192670
AGO4	imatinib	-0.136355	0.000839573	192670
AGO4	importazole	-0.0738999	0.207828	192670
AGO4	indisulam	-0.238185	4.09287e-10	192670
AGO4	isoevodiamine	-0.225525	1.03462e-09	192670
AGO4	isoliquiritigenin	-0.168514	0.0446865	192670
AGO4	isonicotinohydroxamic acid	0.0765285	0.95765	192670
AGO4	istradefylline	-0.0721964	0.635947	192670
AGO4	itraconazole	-0.12095	0.0496697	192670
AGO4	lapatinib	-0.0767858	0.0839279	192670
AGO4	lenvatinib	-0.129477	0.00181638	192670
AGO4	leptomycin B	-0.188594	2.56262e-07	192670
AGO4	linifanib	-0.150245	8.114e-05	192670
AGO4	linsitinib	-0.0801659	0.0623918	192670
AGO4	lomeguatrib	-0.057806	0.294401	192670
AGO4	lovastatin	0.0262815	0.65309	192670
AGO4	manumycin A	-0.205266	3.53524e-08	192670
AGO4	marinopyrrole A	-0.145716	0.00339115	192670
AGO4	masitinib	-0.167104	2.6318e-05	192670
AGO4	methotrexate	0.00493016	0.917584	192670
AGO4	methylstat	-0.289356	1.21654e-10	192670
AGO4	mitomycin	-0.174217	3.8066e-06	192670
AGO4	momelotinib	-0.122231	0.00236318	192670
AGO4	myricetin	0.00186323	0.989356	192670
AGO4	myriocin	0.0410295	0.937086	192670
AGO4	nakiterpiosin	-0.200653	8.16395e-08	192670
AGO4	narciclasine	-0.283544	1.98764e-14	192670
AGO4	navitoclax	-0.189604	1.58921e-06	192670
AGO4	necrostatin-1	-0.101895	0.0234093	192670
AGO4	necrostatin-7	-0.131929	0.00194419	192670
AGO4	necrosulfonamide	-0.367575	7.39143e-17	192670
AGO4	nelarabine	0.0761202	0.643916	192670
AGO4	neopeltolide	-0.0261762	0.819819	192670
AGO4	neratinib	-0.0956876	0.023092	192670
AGO4	neuronal differentiation inducer III	-0.165448	1.2592e-05	192670
AGO4	niclosamide	-0.0232519	0.643456	192670
AGO4	nilotinib	-0.0687557	0.338289	192670
AGO4	nintedanib	-0.079806	0.116098	192670
AGO4	nutlin-3	-0.140011	0.000375442	192670
AGO4	obatoclax	-0.158449	2.8147e-05	192670
AGO4	olaparib	-0.210479	2.97717e-08	192670
AGO4	oligomycin A	-0.0843211	0.0358799	192670
AGO4	omacetaxine mepesuccinate	-0.235629	8.71074e-08	192670
AGO4	ouabain	-0.187712	4.88677e-07	192670
AGO4	paclitaxel	-0.225295	1.67535e-09	192670
AGO4	palmostatin B	-0.0489146	0.671121	192670
AGO4	pandacostat	-0.052891	0.261918	192670
AGO4	panobinostat	-0.271154	8.42832e-14	192670
AGO4	parbendazole	-0.221261	1.21664e-09	192670
AGO4	parthenolide	-0.035859	0.560506	192670
AGO4	pazopanib	-0.128531	0.00101647	192670
AGO4	pevonedistat	-0.178204	4.03901e-06	192670
AGO4	phloretin	-0.154198	6.1943e-05	192670
AGO4	pifithrin-alpha	-0.0186713	0.810642	192670
AGO4	pifithrin-mu	-0.163347	2.2446e-05	192670
AGO4	piperlongumine	-0.264612	4.45195e-13	192670
AGO4	pitstop2	-0.0501973	0.791905	192670
AGO4	pluripotin	-0.0541505	0.278418	192670
AGO4	procarbazine	0.0511149	0.760093	192670
AGO4	prochlorperazine	-0.132925	0.00170292	192670
AGO4	purmorphamine	-0.0957068	0.0379569	192670
AGO4	pyrazolanthrone	-0.118226	0.00856859	192670
AGO4	quizartinib	-0.0277288	0.681403	192670
AGO4	regorafenib	-0.054804	0.275644	192670
AGO4	rigosertib	-0.21576	1.21276e-08	192670
AGO4	ruxolitinib	-0.0702828	0.0974351	192670
AGO4	salermide	-0.0461792	0.648678	192670
AGO4	saracatinib	0.0092356	0.882795	192670
AGO4	selumetinib	0.00409513	0.951525	192670
AGO4	semagacestat	0.016801	0.926349	192670
AGO4	serdemetan	-0.19552	5.62051e-07	192670
AGO4	sildenafil	0.00895634	0.96249	192670
AGO4	silmitasertib	-0.034847	0.700076	192670
AGO4	simvastatin	0.0401796	0.516875	192670
AGO4	sirolimus	-0.146054	0.00015765	192670
AGO4	sitagliptin	0.0611281	0.997718	192670
AGO4	skepinone-L	-0.17523	0.0034912	192670
AGO4	sorafenib	-0.0545988	0.220816	192670
AGO4	sotrastaurin	-0.264456	2.89916e-09	192670
AGO4	spautin-1	0.0108379	0.854925	192670
AGO4	staurosporine	-0.0198418	0.914086	192670
AGO4	sunitinib	-0.190944	7.14538e-07	192670
AGO4	tacedinaline	-0.298772	1.02429e-11	192670
AGO4	tacrolimus	-0.14361	0.000442719	192670
AGO4	tamatinib	-0.0421984	0.618	192670
AGO4	tamoxifen	-0.103302	0.0699973	192670
AGO4	tandutinib	-0.104769	0.0144712	192670
AGO4	tanespimycin	0.0141388	0.823698	192670
AGO4	temozolomide	-0.0654536	0.28795	192670
AGO4	temsirolimus	-0.160138	0.0060765	192670
AGO4	teniposide	-0.223893	1.8654e-05	192670
AGO4	thalidomide	-0.140389	0.344593	192670
AGO4	tigecycline	-0.1109	0.0629247	192670
AGO4	tipifarnib-P1	-0.150935	9.8968e-05	192670
AGO4	tipifarnib-P2	-0.217155	3.5943e-05	192670
AGO4	tivantinib	-0.263081	1.27942e-06	192670
AGO4	tivozanib	-0.0597812	0.217413	192670
AGO4	topotecan	-0.17941	1.15045e-06	192670
AGO4	tosedostat	-0.18096	7.29232e-06	192670
AGO4	tozasertib	-0.314159	0.0409695	192670
AGO4	trametinib	-0.00710462	0.946433	192670
AGO4	tretinoin	-0.147548	0.000201997	192670
AGO4	triazolothiadiazine	-0.244932	1.34849e-11	192670
AGO4	trifluoperazine	-0.0745565	0.131117	192670
AGO4	triptolide	-0.176513	4.05117e-06	192670
AGO4	tubastatin A	-0.201355	0.000446375	192670
AGO4	valdecoxib	-0.149858	0.000140989	192670
AGO4	vandetanib	0.0396559	0.466565	192670
AGO4	veliparib	-0.0800487	0.258999	192670
AGO4	vemurafenib	0.0623862	0.254588	192670
AGO4	vincristine	-0.242539	1.31024e-11	192670
AGO4	vorapaxar	-0.100605	0.0242438	192670
AGO4	vorinostat	-0.243956	4.79417e-11	192670
AGO4	zebularine	-0.175227	5.55071e-06	192670
CDK4	16-beta-bromoandrosterone	-0.0220262	0.689363	1019
CDK4	1S,3R-RSL-3	-0.0482843	0.255034	1019
CDK4	3-Cl-AHPC	-0.107822	0.00527155	1019
CDK4	968	0.0256243	0.995994	1019
CDK4	A-804598	0.0558454	0.722299	1019
CDK4	AA-COCF3	-0.0392936	0.370417	1019
CDK4	ABT-199	-0.0530722	0.363959	1019
CDK4	ABT-737	-0.0270716	0.591145	1019
CDK4	AC55649	-0.00249788	0.992382	1019
CDK4	AGK-2	0.0467	0.900753	1019
CDK4	AM-580	-0.0227844	0.709632	1019
CDK4	AT-406	-0.00483766	0.973185	1019
CDK4	AT13387	-0.064796	0.289315	1019
CDK4	AT7867	-0.043756	0.318029	1019
CDK4	AZ-3146	-0.0754834	0.0731437	1019
CDK4	AZD1480	-0.102315	0.141855	1019
CDK4	AZD4547	-0.070216	0.133658	1019
CDK4	AZD6482	0.0635088	0.256441	1019
CDK4	AZD7545	-0.0998947	0.0175565	1019
CDK4	AZD7762	-0.0265973	0.529413	1019
CDK4	AZD8055	-0.0828414	0.0397467	1019
CDK4	B02	-0.0335742	0.438235	1019
CDK4	BCL-LZH-4	0.00823737	0.978392	1019
CDK4	BEC	0.0510179	0.999979	1019
CDK4	BI-2536	-0.171582	2.94485e-06	1019
CDK4	BIBR-1532	-0.0279031	0.59235	1019
CDK4	BIRB-796	-0.0602767	0.191842	1019
CDK4	BIX-01294	-0.0414409	0.313262	1019
CDK4	BMS-195614	-0.0892019	0.113677	1019
CDK4	BMS-270394	-0.0302916	0.5533	1019
CDK4	BMS-345541	-0.0621874	0.121564	1019
CDK4	BMS-536924	-0.0440326	0.431831	1019
CDK4	BMS-754807	-0.0825956	0.0613578	1019
CDK4	BRD-A02303741	-0.0483993	0.383498	1019
CDK4	BRD-A05715709	0.0937104	0.516512	1019
CDK4	BRD-A71883111	-0.0336244	0.478708	1019
CDK4	BRD-A86708339	-0.00242505	0.974445	1019
CDK4	BRD-A94377914	-0.0917738	0.108464	1019
CDK4	BRD-K01737880	-0.230565	0.206579	1019
CDK4	BRD-K02251932	-0.0435924	0.418689	1019
CDK4	BRD-K02492147	0.0183717	0.791435	1019
CDK4	BRD-K04800985	-0.0193721	0.99881	1019
CDK4	BRD-K09344309	0.0120995	0.988877	1019
CDK4	BRD-K09587429	0.00183456	0.982585	1019
CDK4	BRD-K11533227	-0.078893	0.0709138	1019
CDK4	BRD-K13999467	-0.0687565	0.113494	1019
CDK4	BRD-K14844214	-0.0532282	0.456765	1019
CDK4	BRD-K16147474	-0.00623058	0.99263	1019
CDK4	BRD-K17060750	-0.000255327	0.997811	1019
CDK4	BRD-K19103580	-0.0162202	0.784866	1019
CDK4	BRD-K24690302	-0.0674807	0.118202	1019
CDK4	BRD-K26531177	-0.0812857	0.0509659	1019
CDK4	BRD-K27224038	0.0383304	0.905146	1019
CDK4	BRD-K27986637	-0.00757541	0.97327	1019
CDK4	BRD-K28456706	-0.084629	0.0423552	1019
CDK4	BRD-K29086754	-0.00308787	0.992261	1019
CDK4	BRD-K29313308	-0.0413676	0.361464	1019
CDK4	BRD-K30019337	0.0622689	0.836272	1019
CDK4	BRD-K30748066	-0.0699723	0.72876	1019
CDK4	BRD-K33199242	0.0323276	0.963835	1019
CDK4	BRD-K33514849	0.0880258	0.999288	1019
CDK4	BRD-K34099515	-0.0345617	0.974008	1019
CDK4	BRD-K34222889	-0.114054	0.00285433	1019
CDK4	BRD-K34485477	-0.0854586	0.998562	1019
CDK4	BRD-K35604418	-0.0660709	0.102836	1019
CDK4	BRD-K37390332	-0.0532834	0.768441	1019
CDK4	BRD-K41334119	0.046092	0.950025	1019
CDK4	BRD-K41597374	-0.0813558	0.0447685	1019
CDK4	BRD-K42260513	-0.0235101	0.998533	1019
CDK4	BRD-K44224150	0.0798072	0.976803	1019
CDK4	BRD-K45681478	-0.0578672	0.206079	1019
CDK4	BRD-K48334597	-0.0403706	0.768098	1019
CDK4	BRD-K48477130	0.061459	0.763878	1019
CDK4	BRD-K49290616	0.0944914	0.785091	1019
CDK4	BRD-K50799972	-0.0380769	0.61797	1019
CDK4	BRD-K51490254	-0.0546708	0.208533	1019
CDK4	BRD-K51831558	0.0129879	0.879987	1019
CDK4	BRD-K52037352	0.0251756	0.732825	1019
CDK4	BRD-K55116708	-0.00247753	0.967282	1019
CDK4	BRD-K61166597	-0.140169	0.000380016	1019
CDK4	BRD-K63431240	-0.0255506	0.595583	1019
CDK4	BRD-K64610608	0.0466149	0.68128	1019
CDK4	BRD-K66453893	-0.0676664	0.0837843	1019
CDK4	BRD-K66532283	-0.0912639	0.0242242	1019
CDK4	BRD-K70511574	-0.163165	1.4982e-05	1019
CDK4	BRD-K71781559	-0.0348491	0.991525	1019
CDK4	BRD-K75293299	-0.0903144	0.719509	1019
CDK4	BRD-K78574327	0.0518092	0.970056	1019
CDK4	BRD-K80183349	-0.12602	0.00123908	1019
CDK4	BRD-K84807411	-0.00951277	0.98426	1019
CDK4	BRD-K85133207	-0.0881506	0.0416589	1019
CDK4	BRD-K86535717	-0.0268273	0.955506	1019
CDK4	BRD-K88742110	-0.0530364	0.220413	1019
CDK4	BRD-K90370028	0.00257781	0.997203	1019
CDK4	BRD-K92856060	-0.0619859	0.147488	1019
CDK4	BRD-K96431673	-0.0127051	0.997276	1019
CDK4	BRD-K96970199	0.0203801	0.998764	1019
CDK4	BRD-K97651142	-0.0994923	0.0159822	1019
CDK4	BRD-K99006945	0.0104144	0.904349	1019
CDK4	BRD-M00053801	0.000135346	0.999264	1019
CDK4	BRD1378	0.0548035	0.595403	1019
CDK4	BRD1812	-0.0905894	0.0247202	1019
CDK4	BRD1835	-0.0851768	0.0655326	1019
CDK4	BRD4132	-0.0309761	0.649385	1019
CDK4	BRD5468	0.0358471	0.708976	1019
CDK4	BRD6340	-0.0409273	0.326843	1019
CDK4	BRD8899	0.0224335	0.85366	1019
CDK4	BRD8958	-0.00111435	0.999049	1019
CDK4	BRD9647	-0.050107	0.341652	1019
CDK4	BRD9876	-0.00349319	0.965456	1019
CDK4	BYL-719	0.0600917	0.376048	1019
CDK4	Bax channel blocker	-0.0928647	0.0341228	1019
CDK4	C6-ceramide	-0.00178583	0.990533	1019
CDK4	CAL-101	0.0534907	0.376233	1019
CDK4	CAY10576	0.0275431	0.733363	1019
CDK4	CAY10594	0.00385281	0.961726	1019
CDK4	CAY10618	-0.0772437	0.0549281	1019
CDK4	CBB-1007	-0.0539346	0.76084	1019
CDK4	CCT036477	-0.0809658	0.0419797	1019
CDK4	CD-1530	-0.0265341	0.672048	1019
CDK4	CD-437	-0.129473	0.000698212	1019
CDK4	CHIR-99021	-0.00166602	0.975062	1019
CDK4	CHM-1	-0.123466	0.00109432	1019
CDK4	CI-976	-0.00606648	0.976242	1019
CDK4	CID-5951923	0.026977	0.785448	1019
CDK4	CIL41	-0.0227585	0.785228	1019
CDK4	CIL55	0.00679909	0.984212	1019
CDK4	CIL55A	-0.0761099	0.219513	1019
CDK4	CIL56	-0.0262941	0.69741	1019
CDK4	CIL70	-0.0641707	0.291745	1019
CDK4	COL-3	-0.135749	0.00274777	1019
CDK4	CR-1-31B	-0.0393478	0.314539	1019
CDK4	Ch-55	0.0121259	0.843991	1019
CDK4	Compound 1541A	-0.036519	0.594658	1019
CDK4	Compound 23 citrate	-0.0630863	0.118232	1019
CDK4	Compound 7d-cis	-0.0458696	0.316425	1019
CDK4	DBeQ	-0.0294104	0.53194	1019
CDK4	DNMDP	0.0165444	0.854515	1019
CDK4	ELCPK	-0.0801403	0.196637	1019
CDK4	ETP-46464	-0.103517	0.0460496	1019
CDK4	EX-527	-0.0132051	0.932573	1019
CDK4	FGIN-1-27	0.00380876	0.983866	1019
CDK4	FQI-1	-0.0667258	0.250349	1019
CDK4	FQI-2	-0.119179	0.00160161	1019
CDK4	FSC231	-0.0191945	0.99945	1019
CDK4	GANT-61	0.0502249	0.402206	1019
CDK4	GDC-0879	-0.0872726	0.0779774	1019
CDK4	GDC-0941	-0.00790946	0.889005	1019
CDK4	GMX-1778	-0.0588297	0.165797	1019
CDK4	GSK-3 inhibitor IX	-0.0300092	0.519265	1019
CDK4	GSK-J4	-0.252931	0.0945012	1019
CDK4	GSK1059615	0.00291292	0.995427	1019
CDK4	GSK2636771	0.0306879	0.786468	1019
CDK4	GSK4112	-0.0164153	0.782635	1019
CDK4	GSK461364	-0.17417	3.60871e-06	1019
CDK4	GSK525762A	-0.0803063	0.0372529	1019
CDK4	GW-405833	-0.116069	0.00263559	1019
CDK4	GW-843682X	-0.115619	0.00421713	1019
CDK4	HBX-41108	-0.0661728	0.242388	1019
CDK4	HC-067047	0.00525324	0.949871	1019
CDK4	HLI 373	-0.0246277	0.597388	1019
CDK4	I-BET151	-0.0686682	0.0742038	1019
CDK4	IC-87114	-0.0213233	0.796329	1019
CDK4	IPR-456	-0.0358964	0.827709	1019
CDK4	ISOX	-0.0961295	0.0130287	1019
CDK4	IU1	-0.00556539	0.965827	1019
CDK4	JQ-1	-0.0545613	0.166029	1019
CDK4	JW-480	0.0774575	0.652995	1019
CDK4	JW-55	0.0316894	0.834026	1019
CDK4	JW-74	-0.0439227	0.637503	1019
CDK4	KH-CB19	0.0603144	0.580569	1019
CDK4	KHS101	-0.0475611	0.284108	1019
CDK4	KPT185	-0.0948026	0.0386822	1019
CDK4	KU 0060648	-0.00848568	0.858317	1019
CDK4	KU-0063794	-0.0755582	0.0657309	1019
CDK4	KU-55933	-0.0314355	0.504373	1019
CDK4	KU-60019	-0.0729808	0.0690121	1019
CDK4	KW-2449	-0.123481	0.00118055	1019
CDK4	KX2-391	-0.155043	4.2473e-05	1019
CDK4	Ki8751	-0.0659429	0.139344	1019
CDK4	Ko-143	-0.0587556	0.15568	1019
CDK4	L-685458	-0.0245141	0.730509	1019
CDK4	LE-135	-0.0237762	0.626009	1019
CDK4	LRRK2-IN-1	-0.09345	0.0435242	1019
CDK4	LY-2157299	-0.0192347	0.95089	1019
CDK4	LY-2183240	-0.154201	3.7038e-05	1019
CDK4	MG-132	-0.101208	0.214347	1019
CDK4	MGCD-265	-0.0530007	0.191962	1019
CDK4	MI-1	-0.0238159	0.81096	1019
CDK4	MI-2	-0.0106361	0.897633	1019
CDK4	MK-0752	0.0437586	0.558111	1019
CDK4	MK-1775	-0.0698893	0.0810478	1019
CDK4	MK-2206	0.0141894	0.776714	1019
CDK4	ML006	-0.0235693	0.691092	1019
CDK4	ML029	-0.0410891	0.384171	1019
CDK4	ML031	0.009025	0.856837	1019
CDK4	ML050	-0.0488435	0.273564	1019
CDK4	ML083	0.0178746	0.905303	1019
CDK4	ML162	-0.0258281	0.57844	1019
CDK4	ML203	-0.0430512	0.424359	1019
CDK4	ML210	-0.0494796	0.247943	1019
CDK4	ML239	-0.0673475	0.118615	1019
CDK4	ML258	-0.0287971	0.803223	1019
CDK4	ML311	-0.120634	0.00136968	1019
CDK4	ML312	-0.0686786	0.968439	1019
CDK4	ML320	-0.0362051	0.472531	1019
CDK4	ML334 diastereomer	-0.00540842	0.955878	1019
CDK4	MLN2238	-0.0483943	0.237432	1019
CDK4	MLN2480	-0.0197095	0.885455	1019
CDK4	MST-312	-0.0728768	0.0641612	1019
CDK4	Mdivi-1	-0.0800375	0.0571949	1019
CDK4	Merck60	-0.0774067	0.0455778	1019
CDK4	N9-isopropylolomoucine	-0.0335756	0.44113	1019
CDK4	NPC-26	-0.0651076	0.515966	1019
CDK4	NSC 74859	-0.100324	0.0377332	1019
CDK4	NSC19630	-0.0229082	0.6743	1019
CDK4	NSC23766	0.0922879	0.0229588	1019
CDK4	NSC30930	-0.031483	0.693049	1019
CDK4	NSC48300	-0.0363074	0.381199	1019
CDK4	NSC632839	-0.0586329	0.139264	1019
CDK4	NSC95397	-0.0871725	0.0355434	1019
CDK4	NVP-231	-0.116407	0.00255446	1019
CDK4	NVP-ADW742	-0.0362525	0.454241	1019
CDK4	NVP-BEZ235	-0.0407335	0.446803	1019
CDK4	NVP-BSK805	-0.0796694	0.0479166	1019
CDK4	NVP-TAE684	-0.0515969	0.291953	1019
CDK4	O-6-benzylguanine	-0.0166239	0.923912	1019
CDK4	OSI-027	-0.0309358	0.509651	1019
CDK4	OSI-930	-0.0613276	0.178882	1019
CDK4	PAC-1	-0.0556808	0.177668	1019
CDK4	PD 153035	0.133368	0.010343	1019
CDK4	PD318088	0.0311457	0.560155	1019
CDK4	PDMP	-0.0510968	0.2523	1019
CDK4	PF-184	-0.0634369	0.117991	1019
CDK4	PF-3758309	-0.139205	0.0128372	1019
CDK4	PF-4800567 hydrochloride	-0.0162902	0.999586	1019
CDK4	PF-543	-0.0181192	0.736972	1019
CDK4	PF-573228	-0.0878	0.027675	1019
CDK4	PF-750	-0.0739416	0.116485	1019
CDK4	PHA-793887	-0.0407594	0.304906	1019
CDK4	PI-103	-0.0366773	0.410519	1019
CDK4	PIK-93	-0.00644284	0.896915	1019
CDK4	PL-DI	-0.101596	0.00883079	1019
CDK4	PLX-4720	-0.00363643	0.975283	1019
CDK4	PRIMA-1	-0.108396	0.00605005	1019
CDK4	PRIMA-1-Met	0.0428789	0.579947	1019
CDK4	PRL-3 inhibitor I	-0.0418435	0.758011	1019
CDK4	PX-12	-0.137883	0.000287448	1019
CDK4	PYR-41	-0.0025046	0.971884	1019
CDK4	QS-11	-0.0528278	0.854848	1019
CDK4	QW-BI-011	-0.0162344	0.884554	1019
CDK4	R428	-0.0567875	0.286801	1019
CDK4	RAF265	-0.072693	0.181889	1019
CDK4	RG-108	-0.0664465	0.139424	1019
CDK4	RITA	-0.0396527	0.372911	1019
CDK4	RO4929097	-0.0707143	0.357118	1019
CDK4	Repligen 136	-0.0361387	0.433734	1019
CDK4	SB-225002	-0.12265	0.00106018	1019
CDK4	SB-431542	0.024881	0.840769	1019
CDK4	SB-525334	-0.0490736	0.35432	1019
CDK4	SB-743921	-0.103689	0.00579356	1019
CDK4	SCH-529074	-0.0478202	0.329323	1019
CDK4	SCH-79797	-0.147828	0.000110321	1019
CDK4	SGX-523	0.00733862	0.929768	1019
CDK4	SID 26681509	-0.105437	0.01656	1019
CDK4	SJ-172550	0.0508996	0.636349	1019
CDK4	SKI-II	-0.0340863	0.484521	1019
CDK4	SMER-3	-0.0255252	0.615188	1019
CDK4	SN-38	-0.096677	0.0281615	1019
CDK4	SNS-032	0.0366364	0.403474	1019
CDK4	SNX-2112	-0.0619339	0.108739	1019
CDK4	SR-II-138A	-0.0532491	0.164317	1019
CDK4	SR1001	-0.0424286	0.562981	1019
CDK4	SR8278	-0.222678	0.494155	1019
CDK4	SRT-1720	-0.00902431	0.868528	1019
CDK4	STF-31	-0.107487	0.00739005	1019
CDK4	SU11274	-0.133949	0.000716514	1019
CDK4	SZ4TA2	-0.0109756	0.945764	1019
CDK4	StemRegenin 1	-0.0637426	0.12267	1019
CDK4	TG-100-115	0.0174549	0.782573	1019
CDK4	TG-101348	-0.0749796	0.0683592	1019
CDK4	TGX-221	-0.0103384	0.920764	1019
CDK4	TPCA-1	-0.0810314	0.0427257	1019
CDK4	TW-37	-0.0730046	0.0749845	1019
CDK4	UNC0321	-0.023473	0.86226	1019
CDK4	UNC0638	-0.0116294	0.819087	1019
CDK4	VAF-347	0.00957416	0.906058	1019
CDK4	VER-155008	0.00703766	0.88818	1019
CDK4	VU0155056	-0.021147	0.963426	1019
CDK4	WAY-362450	-0.0158215	0.998521	1019
CDK4	WP1130	-0.0315989	0.471704	1019
CDK4	WZ4002	0.06537	0.347979	1019
CDK4	WZ8040	0.0925283	0.0573138	1019
CDK4	XL765	-0.0819565	0.124566	1019
CDK4	YK 4-279	-0.0834234	0.0307445	1019
CDK4	YM-155	0.00809196	0.891545	1019
CDK4	ZSTK474	0.040464	0.474148	1019
CDK4	abiraterone	0.0800982	0.569426	1019
CDK4	afatinib	0.151942	0.000393447	1019
CDK4	alisertib	-0.107435	0.00568006	1019
CDK4	alvocidib	-0.0743256	0.212902	1019
CDK4	apicidin	-0.0723963	0.0607804	1019
CDK4	austocystin D	-0.011137	0.842919	1019
CDK4	avicin D	-0.0101307	0.936385	1019
CDK4	avrainvillamide	-0.079567	0.10811	1019
CDK4	axitinib	-0.112186	0.00378197	1019
CDK4	azacitidine	-0.016759	0.760869	1019
CDK4	bafilomycin A1	0.0225702	0.977859	1019
CDK4	barasertib	-0.0608917	0.135646	1019
CDK4	bardoxolone methyl	-0.0587444	0.174882	1019
CDK4	belinostat	-0.127091	0.0229135	1019
CDK4	bendamustine	-0.0321067	0.486291	1019
CDK4	betulinic acid	-0.0308449	0.866513	1019
CDK4	bexarotene	0.0157855	0.751017	1019
CDK4	birinapant	0.0707408	0.240293	1019
CDK4	blebbistatin	-0.0750595	0.905208	1019
CDK4	bleomycin A2	0.0194422	0.772582	1019
CDK4	bortezomib	-0.0229088	0.599141	1019
CDK4	bosutinib	0.0560885	0.183982	1019
CDK4	brefeldin A	-0.0620501	0.173165	1019
CDK4	brivanib	-0.116034	0.00372125	1019
CDK4	cabozantinib	-0.0363607	0.491267	1019
CDK4	canertinib	0.120684	0.00512491	1019
CDK4	cediranib	0.00876249	0.962402	1019
CDK4	ceranib-2	-0.125994	0.00081974	1019
CDK4	cerulenin	-0.102619	0.00819173	1019
CDK4	chlorambucil	-0.114305	0.00339687	1019
CDK4	ciclopirox	-0.0299718	0.452334	1019
CDK4	ciclosporin	0.0154582	0.815332	1019
CDK4	cimetidine	-0.022475	0.993158	1019
CDK4	clofarabine	-0.137291	0.000232203	1019
CDK4	crizotinib	-0.0907402	0.0212992	1019
CDK4	cucurbitacin I	-0.0370539	0.402397	1019
CDK4	curcumin	-0.0730688	0.0642911	1019
CDK4	cyanoquinoline 11	0.0385437	0.704027	1019
CDK4	cyclophosphamide	0.00749894	0.999427	1019
CDK4	cytarabine hydrochloride	-0.165085	9.09536e-06	1019
CDK4	cytochalasin B	-0.0653189	0.196609	1019
CDK4	dabrafenib	-0.0997324	0.168433	1019
CDK4	dacarbazine	-0.055822	0.165431	1019
CDK4	daporinad	-0.106509	0.0150338	1019
CDK4	darinaparsin	-0.0132462	0.871958	1019
CDK4	dasatinib	0.131202	0.00177383	1019
CDK4	decitabine	-0.0688299	0.0748172	1019
CDK4	dexamethasone	0.022322	0.632795	1019
CDK4	dinaciclib	-0.0926882	0.106871	1019
CDK4	docetaxel	-0.161123	0.00588608	1019
CDK4	doxorubicin	-0.0612723	0.111701	1019
CDK4	elocalcitol	-0.0849346	0.0306324	1019
CDK4	entinostat	-0.0713884	0.0708885	1019
CDK4	epigallocatechin-3-monogallate	-0.110588	0.0113473	1019
CDK4	erastin	-0.102719	0.0130689	1019
CDK4	erismodegib	0.000487618	0.997754	1019
CDK4	erlotinib	0.103464	0.0149181	1019
CDK4	etomoxir	-0.0317209	0.962212	1019
CDK4	etoposide	-0.0850902	0.0274591	1019
CDK4	fingolimod	-0.00350227	0.940365	1019
CDK4	fluorouracil	-0.0406284	0.317253	1019
CDK4	fluvastatin	-0.05945	0.256192	1019
CDK4	foretinib	-0.0834265	0.0476141	1019
CDK4	fulvestrant	0.0367209	0.940971	1019
CDK4	fumonisin B1	0.0575348	0.317468	1019
CDK4	gefitinib	0.130228	0.00320963	1019
CDK4	gemcitabine	-0.0789317	0.0529124	1019
CDK4	gossypol	-0.0592053	0.153531	1019
CDK4	hyperforin	0.0097763	0.944469	1019
CDK4	ibrutinib	0.114328	0.0338566	1019
CDK4	ifosfamide	0.000543412	0.998388	1019
CDK4	imatinib	-0.0101941	0.838714	1019
CDK4	importazole	-0.00110743	0.991518	1019
CDK4	indisulam	-0.0706276	0.082691	1019
CDK4	isoevodiamine	-0.0971192	0.0110966	1019
CDK4	isoliquiritigenin	0.060575	0.514718	1019
CDK4	isonicotinohydroxamic acid	-0.00665764	0.993502	1019
CDK4	istradefylline	0.0369716	0.847053	1019
CDK4	itraconazole	-0.032879	0.671569	1019
CDK4	lapatinib	0.0927238	0.033131	1019
CDK4	lenvatinib	-0.0433717	0.366297	1019
CDK4	leptomycin B	-0.0596762	0.121564	1019
CDK4	linifanib	-0.0664513	0.0940581	1019
CDK4	linsitinib	-0.0625079	0.15645	1019
CDK4	lomeguatrib	-0.0368341	0.534259	1019
CDK4	lovastatin	-0.0558602	0.275295	1019
CDK4	manumycin A	-0.102244	0.00764331	1019
CDK4	marinopyrrole A	-0.140858	0.00471009	1019
CDK4	masitinib	-0.0185	0.697161	1019
CDK4	methotrexate	-0.108356	0.00807558	1019
CDK4	methylstat	-0.0650661	0.193634	1019
CDK4	mitomycin	-0.059806	0.134857	1019
CDK4	momelotinib	-0.0660367	0.114264	1019
CDK4	myricetin	-0.00346579	0.982028	1019
CDK4	myriocin	-0.0110238	0.986465	1019
CDK4	nakiterpiosin	-0.120623	0.00165196	1019
CDK4	narciclasine	-0.101645	0.00867751	1019
CDK4	navitoclax	-0.0547021	0.214063	1019
CDK4	necrostatin-1	-0.0404229	0.417134	1019
CDK4	necrostatin-7	-0.00591177	0.918267	1019
CDK4	necrosulfonamide	-0.109468	0.0213271	1019
CDK4	nelarabine	0.012903	0.971421	1019
CDK4	neopeltolide	-0.12224	0.188075	1019
CDK4	neratinib	0.1174	0.00450336	1019
CDK4	neuronal differentiation inducer III	-0.0799621	0.0407239	1019
CDK4	niclosamide	-0.0890473	0.0369845	1019
CDK4	nilotinib	-0.00449687	0.968269	1019
CDK4	nintedanib	-0.0488992	0.378778	1019
CDK4	nutlin-3	-0.0897521	0.0267213	1019
CDK4	obatoclax	-0.128384	0.000784851	1019
CDK4	olaparib	-0.024204	0.58735	1019
CDK4	oligomycin A	-0.081787	0.0423209	1019
CDK4	omacetaxine mepesuccinate	-0.0935144	0.0421886	1019
CDK4	ouabain	-0.0677091	0.082644	1019
CDK4	paclitaxel	-0.0373559	0.366011	1019
CDK4	palmostatin B	-0.0481429	0.677767	1019
CDK4	pandacostat	-0.0462219	0.332166	1019
CDK4	panobinostat	-0.075143	0.0511797	1019
CDK4	parbendazole	-0.145351	8.6941e-05	1019
CDK4	parthenolide	0.00805654	0.908697	1019
CDK4	pazopanib	-0.0794633	0.0488991	1019
CDK4	pevonedistat	-0.105046	0.00823547	1019
CDK4	phloretin	-0.0847715	0.0328011	1019
CDK4	pifithrin-alpha	-0.0495135	0.421042	1019
CDK4	pifithrin-mu	-0.104259	0.00831536	1019
CDK4	piperlongumine	-0.0992878	0.00913506	1019
CDK4	pitstop2	-0.00124771	0.995658	1019
CDK4	pluripotin	-0.00584035	0.930317	1019
CDK4	procarbazine	-0.0586533	0.716525	1019
CDK4	prochlorperazine	-0.0555744	0.238593	1019
CDK4	purmorphamine	-0.0591382	0.214852	1019
CDK4	pyrazolanthrone	-0.0276868	0.625444	1019
CDK4	quizartinib	-0.0248337	0.719683	1019
CDK4	regorafenib	-0.0795691	0.0986914	1019
CDK4	rigosertib	-0.163311	2.1078e-05	1019
CDK4	ruxolitinib	-0.0983921	0.0166324	1019
CDK4	salermide	-0.013595	0.920397	1019
CDK4	saracatinib	0.147956	0.000404261	1019
CDK4	selumetinib	0.0295876	0.595379	1019
CDK4	semagacestat	0.0372385	0.798964	1019
CDK4	serdemetan	-0.0692568	0.0927789	1019
CDK4	sildenafil	0.00761845	0.969797	1019
CDK4	silmitasertib	0.0262994	0.781867	1019
CDK4	simvastatin	-0.00639777	0.934662	1019
CDK4	sirolimus	-0.0459611	0.268039	1019
CDK4	sitagliptin	-0.0453921	0.997718	1019
CDK4	skepinone-L	-0.0746534	0.243519	1019
CDK4	sorafenib	-0.119646	0.00436846	1019
CDK4	sotrastaurin	-0.108931	0.0194959	1019
CDK4	spautin-1	-0.0440095	0.381542	1019
CDK4	staurosporine	0.0325071	0.845832	1019
CDK4	sunitinib	-0.0492997	0.241272	1019
CDK4	tacedinaline	-0.0670865	0.162547	1019
CDK4	tacrolimus	-0.0839012	0.0487062	1019
CDK4	tamatinib	-0.00602301	0.956941	1019
CDK4	tamoxifen	0.0187283	0.820925	1019
CDK4	tandutinib	-0.0153426	0.765459	1019
CDK4	tanespimycin	0.0316807	0.57842	1019
CDK4	temozolomide	-0.0194811	0.808592	1019
CDK4	temsirolimus	-0.0322487	0.649254	1019
CDK4	teniposide	-0.0900338	0.103554	1019
CDK4	thalidomide	-0.0234268	0.92852	1019
CDK4	tigecycline	-0.117112	0.0481526	1019
CDK4	tipifarnib-P1	-0.0793981	0.0461288	1019
CDK4	tipifarnib-P2	-0.0653474	0.26079	1019
CDK4	tivantinib	-0.206442	0.000183052	1019
CDK4	tivozanib	-0.0124862	0.836426	1019
CDK4	topotecan	-0.0871858	0.0224477	1019
CDK4	tosedostat	-0.00696257	0.893078	1019
CDK4	tozasertib	-0.239572	0.133105	1019
CDK4	trametinib	0.0397647	0.648217	1019
CDK4	tretinoin	-0.0432015	0.323656	1019
CDK4	triazolothiadiazine	-0.172355	2.78623e-06	1019
CDK4	trifluoperazine	0.000423976	0.995755	1019
CDK4	triptolide	-0.0876585	0.0268202	1019
CDK4	tubastatin A	-0.0217662	0.762408	1019
CDK4	valdecoxib	-0.102559	0.01048	1019
CDK4	vandetanib	0.0942936	0.045821	1019
CDK4	veliparib	0.00277301	0.980658	1019
CDK4	vemurafenib	-0.0165188	0.809992	1019
CDK4	vincristine	-0.118563	0.00131678	1019
CDK4	vorapaxar	-0.0271885	0.604771	1019
CDK4	vorinostat	-0.12603	0.000995949	1019
CDK4	zebularine	-0.0451088	0.279432	1019
CDK6	16-beta-bromoandrosterone	0.000386277	0.994778	1021
CDK6	1S,3R-RSL-3	-0.0774563	0.0573549	1021
CDK6	3-Cl-AHPC	-0.0971274	0.0124449	1021
CDK6	968	-0.144615	0.899628	1021
CDK6	A-804598	0.00228518	0.991538	1021
CDK6	AA-COCF3	-0.0464974	0.282647	1021
CDK6	ABT-199	-0.0890166	0.108255	1021
CDK6	ABT-737	-0.112141	0.00903306	1021
CDK6	AC55649	0.00903781	0.96326	1021
CDK6	AGK-2	0.0135954	0.98039	1021
CDK6	AM-580	-0.0477827	0.374593	1021
CDK6	AT-406	-0.0334323	0.786023	1021
CDK6	AT13387	-0.0337235	0.597919	1021
CDK6	AT7867	-0.133691	0.000755695	1021
CDK6	AZ-3146	-0.113983	0.00514706	1021
CDK6	AZD1480	-0.074033	0.312968	1021
CDK6	AZD4547	-0.0902188	0.046871	1021
CDK6	AZD6482	-0.0105568	0.892308	1021
CDK6	AZD7545	-0.100526	0.0167759	1021
CDK6	AZD7762	-0.200623	7.21572e-08	1021
CDK6	AZD8055	-0.0650777	0.111443	1021
CDK6	B02	-0.0480806	0.255293	1021
CDK6	BCL-LZH-4	0.0150254	0.958928	1021
CDK6	BEC	0.013565	0.999979	1021
CDK6	BI-2536	-0.160753	1.2468e-05	1021
CDK6	BIBR-1532	0.0242427	0.647912	1021
CDK6	BIRB-796	-0.0904213	0.04193	1021
CDK6	BIX-01294	-0.061671	0.124409	1021
CDK6	BMS-195614	-0.0169417	0.823842	1021
CDK6	BMS-270394	-0.0391501	0.423099	1021
CDK6	BMS-345541	-0.0850485	0.0315125	1021
CDK6	BMS-536924	-0.113201	0.0169959	1021
CDK6	BMS-754807	-0.0626749	0.171278	1021
CDK6	BRD-A02303741	-0.113234	0.0235663	1021
CDK6	BRD-A05715709	0.0835016	0.570929	1021
CDK6	BRD-A71883111	-0.0463541	0.310276	1021
CDK6	BRD-A86708339	0.0369905	0.5711	1021
CDK6	BRD-A94377914	-0.219005	4.1725e-05	1021
CDK6	BRD-K01737880	-0.0644211	0.789022	1021
CDK6	BRD-K02251932	-0.0725836	0.145293	1021
CDK6	BRD-K02492147	0.0231176	0.730144	1021
CDK6	BRD-K04800985	-0.0334954	0.99881	1021
CDK6	BRD-K09344309	-0.0329949	0.968029	1021
CDK6	BRD-K09587429	-0.0044023	0.958407	1021
CDK6	BRD-K11533227	-0.150474	0.000313106	1021
CDK6	BRD-K13999467	-0.0889583	0.036309	1021
CDK6	BRD-K14844214	-0.0263303	0.753027	1021
CDK6	BRD-K16147474	-0.0114187	0.98291	1021
CDK6	BRD-K17060750	0.0283175	0.612771	1021
CDK6	BRD-K19103580	-0.0495917	0.331471	1021
CDK6	BRD-K24690302	-0.0431198	0.339507	1021
CDK6	BRD-K26531177	-0.0911023	0.0275117	1021
CDK6	BRD-K27224038	-0.164606	0.400892	1021
CDK6	BRD-K27986637	-0.107423	0.461394	1021
CDK6	BRD-K28456706	-0.0144654	0.768609	1021
CDK6	BRD-K29086754	-0.0452851	0.852859	1021
CDK6	BRD-K29313308	-0.0408776	0.36809	1021
CDK6	BRD-K30019337	-0.0803053	0.764535	1021
CDK6	BRD-K30748066	-0.0667567	0.742228	1021
CDK6	BRD-K33199242	-0.0151878	0.982385	1021
CDK6	BRD-K33514849	-0.0827626	0.999288	1021
CDK6	BRD-K34099515	0.0212415	0.983551	1021
CDK6	BRD-K34222889	-0.166818	8.94503e-06	1021
CDK6	BRD-K34485477	0.0632671	0.998562	1021
CDK6	BRD-K35604418	-0.114811	0.00348181	1021
CDK6	BRD-K37390332	-0.0128955	0.977052	1021
CDK6	BRD-K41334119	-0.11259	0.844809	1021
CDK6	BRD-K41597374	-0.0906055	0.0242662	1021
CDK6	BRD-K42260513	0.0284898	0.994633	1021
CDK6	BRD-K44224150	0.0101721	0.998293	1021
CDK6	BRD-K45681478	0.0317429	0.518344	1021
CDK6	BRD-K48334597	-0.116526	0.286821	1021
CDK6	BRD-K48477130	0.030758	0.888282	1021
CDK6	BRD-K49290616	0.0470055	0.921894	1021
[truncated: 13,875 more rows]
